# Supplementary material for: Assessment and Optimization of Explainable Machine Learning Models Applied to Transcriptomic Data
Source: Genomics Proteomics Bioinformatics. 2022 Aug 3;20(5):899–911. doi: 10.1016/j.gpb.2022.07.003 (PMC10025763; doi:10.1016/j.gpb.2022.07.003)
Supplement: Supplementary Table S1 — Information for different model explainers [file mmc1.xlsx]

## Sheet: Table S1
Table S1 Information for different model explainers
Model explainer	Applicability	Need reference	Optimal parameters for CNN				Optimal parameters for MLP
			# Simple repeat	# Randomly generated examples per sample (SmoothGrad)	# Reference (zero)	# Model aggregation	# Simple repeat	# Randomly generated examples per sample (SmoothGrad)	# Reference (universal)	# Model aggregation
Saliency (gradients)	MLP, CNN	No	1	1	-	15	40	50	-	20
InputXGradient (input X gradient)	MLP, CNN	No	6	1	-	15	20	1	-	10
GuidedBackprop (guided backpropagation)	MLP, CNN	No	5	30	-	15	20	1	-	20
IntegratedGradients (integrated gradients)	MLP, CNN	Yes	20	1	1	15	20	1	60	10
DeepLift	MLP, CNN	Yes	20	1	1	15	30	1	60	10
DeepLiftShap (approximates SHAP values using Deeplift)	MLP, CNN	Yes	20	1	1	15	30	1	60	10
GuidedGradCam (guided backpropagation X Grad-CAM)	CNN	No	1	1	-	15	-	-	-	-
GuidedGradCamPP (guided backpropagation X Grad-CAM++)	CNN	No	1	1	-	1	-	-	-	-
Note: MLP, multilayer perceptron; CNN, convolutional neural network; SHAP, shapley additive explanations; Grad-CAM, gradient-weighted class activation mapping; Grad-CAM++, a generalized method of gradient-weighted class activation mapping.
