# Supplementary material for: Assessment and Optimization of Explainable Machine Learning Models Applied to Transcriptomic Data
Source: Genomics Proteomics Bioinformatics. 2022 Aug 3;20(5):899–911. doi: 10.1016/j.gpb.2022.07.003 (PMC10025763; doi:10.1016/j.gpb.2022.07.003)
Supplement: Supplementary Table S2 — Information for 82 different tissues and cell types used in model training [file mmc2.xlsx]

## Sheet: Table S2
Table S2 Information for 82 different tissues and cell types used in model training
Abbreviation	Description	Tissue type	Sample number
GTEx_ADPSBQ	Adipose - Subcutaneous	Primary normal tissue	663
GTEx_ADPVSC	Adipose - Visceral (Omentum)	Primary normal tissue	541
GTEx_ADRNLG	Adrenal Gland	Primary normal tissue	258
GTEx_ARTAORT	Artery - Aorta	Primary normal tissue	432
GTEx_ARTCRN	Artery - Coronary	Primary normal tissue	240
GTEx_ARTTBL	Artery - Tibial	Primary normal tissue	663
GTEx_BREAST	Breast - Mammary Tissue	Primary normal tissue	459
GTEx_BRNACC	Brain - Anterior cingulate cortex (BA24)	Primary normal tissue	176
GTEx_BRNAMY	Brain - Amygdala	Primary normal tissue	152
GTEx_BRNCDT	Brain - Caudate (basal ganglia)	Primary normal tissue	246
GTEx_BRNCHA	Brain - Cerebellum	Primary normal tissue	241
GTEx_BRNCHB	Brain - Cerebellar Hemisphere	Primary normal tissue	215
GTEx_BRNCTXA	Brain - Cortex	Primary normal tissue	255
GTEx_BRNCTXB	Brain - Frontal Cortex (BA9)	Primary normal tissue	209
GTEx_BRNHPP	Brain - Hippocampus	Primary normal tissue	197
GTEx_BRNHPT	Brain - Hypothalamus	Primary normal tissue	202
GTEx_BRNNCC	Brain - Nucleus accumbens (basal ganglia)	Primary normal tissue	246
GTEx_BRNPTM	Brain - Putamen (basal ganglia)	Primary normal tissue	205
GTEx_BRNSNG	Brain - Substantia nigra	Primary normal tissue	139
GTEx_BRNSPC	Brain - Spinal cord (cervical c-1)	Primary normal tissue	159
GTEx_CLNSGM	Colon - Sigmoid	Primary normal tissue	373
GTEx_CLNTRN	Colon - Transverse	Primary normal tissue	406
GTEx_ESPGPJ	Esophagus - Gastroesophageal Junction	Primary normal tissue	375
GTEx_ESPMCS	Esophagus - Mucosa	Primary normal tissue	555
GTEx_ESPMSL	Esophagus - Muscularis	Primary normal tissue	515
GTEx_FIBRBLS	Cells - Transformed fibroblasts	Cell lines	504
GTEx_HRTAA	Heart - Atrial Appendage	Primary normal tissue	429
GTEx_HRTLV	Heart - Left Ventricle	Primary normal tissue	432
GTEx_INTSTN	Small Intestine - Terminal Ileum	Primary normal tissue	187
GTEx_KDNCTX	Kidney - Cortex	Primary normal tissue	85
GTEx_LCL	Cells - EBV-transformed lymphocytes	Cell lines	174
GTEx_LIVER	Liver	Primary normal tissue	226
GTEx_LUNG	Lung	Primary normal tissue	578
GTEx_MSCLSK	Muscle - Skeletal	Primary normal tissue	803
GTEx_NERVET	Nerve - Tibial	Primary normal tissue	619
GTEx_OVARY	Ovary	Primary normal tissue	180
GTEx_PNCREAS	Pancreas	Primary normal tissue	328
GTEx_PRSTTE	Prostate	Primary normal tissue	245
GTEx_PTTARY	Pituitary	Primary normal tissue	283
GTEx_SKINNS	Skin - Not Sun Exposed (Suprapubic)	Primary normal tissue	604
GTEx_SKINS	Skin - Sun Exposed (Lower leg)	Primary normal tissue	701
GTEx_SLVRY	Minor Salivary Gland	Primary normal tissue	162
GTEx_SPLEEN	Spleen	Primary normal tissue	241
GTEx_STMACH	Stomach	Primary normal tissue	359
GTEx_TESTIS	Testis	Primary normal tissue	361
GTEx_THYROID	Thyroid	Primary normal tissue	653
GTEx_UTERUS	Uterus	Primary normal tissue	142
GTEx_VAGINA	Vagina	Primary normal tissue	156
GTEx_WHLBLD	Whole Blood	Primary normal tissue	755
TCGA_ACC	Adrenal Gland - Adrenocortical Carcinoma	Primary cancer tissue	79
TCGA_BLCA	Bladder - Bladder Urothelial Carcinoma	Primary cancer tissue	414
TCGA_BRCA	Breast - Breast Invasive Carcinoma	Primary cancer tissue	1127
TCGA_CESC	Cervix - Cervical Squamous Cell Carcinoma and Endocervical Adenocarcinoma	Primary cancer tissue	304
TCGA_CHOL	Bile Duct - Cholangiocarcinoma	Primary cancer tissue	36
TCGA_COAD	Colorectal - Colon Adenocarcinoma	Primary cancer tissue	503
TCGA_DLBC	Lymph Nodes - Lymphoid Neoplasm Diffuse Large B-cell Lymphoma	Primary cancer tissue	48
TCGA_ESCA	Esophagus - Esophageal Carcinoma	Primary cancer tissue	184
TCGA_GBM	Brain - Glioblastoma Multiforme	Primary cancer tissue	157
TCGA_HNSC	Head and Neck - Head and Neck Squamous Cell Carcinoma	Primary cancer tissue	502
TCGA_KICH	Kidney - Kidney Chromophobe	Primary cancer tissue	66
TCGA_KIRC	Kidney - Kidney Renal Clear Cell Carcinoma	Primary cancer tissue	543
TCGA_KIRP	Kidney - Kidney Renal Papillary Cell Carcinoma	Primary cancer tissue	290
TCGA_LAML	Bone Marrow - Acute Myeloid Leukemia	Primary cancer tissue	126
TCGA_LGG	Brain - Brain Lower Grade Glioma	Primary cancer tissue	514
TCGA_LIHC	Liver - Liver Hepatocellular Carcinoma	Primary cancer tissue	371
TCGA_LUAD	Lung - lung adenocarcinoma	Primary cancer tissue	540
TCGA_LUSC	Lung - lung squamous cell carcinoma	Primary cancer tissue	504
TCGA_MESO	Pleura - mesothelioma	Primary cancer tissue	87
TCGA_OV	Ovary - ovarian serous cystadenocarcinoma	Primary cancer tissue	422
TCGA_PAAD	Pancreas - pancreatic adenocarcinoma	Primary cancer tissue	178
TCGA_PCPG	Adrenal gland - pheochromocytoma and paraganglioma	Primary cancer tissue	179
TCGA_PRAD	Prostate - prostate adenocarcinoma	Primary cancer tissue	505
TCGA_READ	Colorectal - rectum adenocarcinoma	Primary cancer tissue	166
TCGA_SARC	Soft tissue - sarcoma	Primary cancer tissue	259
TCGA_SKCM	Skin - skin cutaneous melanoma	Primary cancer tissue	103
TCGA_STAD	Stomach - stomach adenocarcinoma	Primary cancer tissue	416
TCGA_TGCT	Testis - testicular germ cell tumors	Primary cancer tissue	150
TCGA_THCA	Thyroid - thyroid carcinoma	Primary cancer tissue	505
TCGA_THYM	Thymus - thymoma	Primary cancer tissue	120
TCGA_UCEC	Uterus - uterine corpus endometrial carcinoma	Primary cancer tissue	553
TCGA_UCS	Uterus - uterine carcinosarcoma	Primary cancer tissue	57
TCGA_UVM	Eye - uveal melanoma	Primary cancer tissue	80
