# Supplementary material for: Assessment and Optimization of Explainable Machine Learning Models Applied to Transcriptomic Data
Source: Genomics Proteomics Bioinformatics. 2022 Aug 3;20(5):899–911. doi: 10.1016/j.gpb.2022.07.003 (PMC10025763; doi:10.1016/j.gpb.2022.07.003)
Supplement: Supplementary Table S3 — Overlaps in the top 100 contributing genes across different explainers [file mmc3.xlsx]

## Sheet: Table S3
Table S3 Overlaps in the top 100 contributing genes across different explainers In each heatmap table, both row and column correspond to strategy combinations consisted of model type, explainer and optimization type (with or without model aggregation). The score in each grid presents the average number of overlapping genes in the top 100 contributing genes between all strategy combinations.
###### Sample 1 of liver
Model + Explainer	CNN,DeepLift	CNN,DeepLiftShap	CNN,GuidedBackprop	CNN,InputXGradient	CNN,IntegratedGradients	CNN,Saliency	CNN,GuidedGradCam	CNN,GuidedGradCam++	CNN-Agg,DeepLift	CNN-Agg,DeepLiftShap	CNN-Agg,GuidedBackprop	CNN-Agg,InputXGradient	CNN-Agg,IntegratedGradients	CNN-Agg,Saliency	CNN-Agg,GuidedGradCam	CNN-Agg,GuidedGradCam++	MLP,DeepLift	MLP,DeepLiftShap	MLP,IntegratedGradients	MLP,InputXGradient	MLP,GuidedBackprop	MLP,Saliency	MLP-Agg,DeepLift	MLP-Agg,DeepLiftShap	MLP-Agg,IntegratedGradients	MLP-Agg,InputXGradient	MLP-Agg,GuidedBackprop	MLP-Agg,Saliency
CNN,DeepLift	15.8	14.2	7.6	15.4	13.6	3.6	4	4.2	1.2	0.8	0.9	1.1	1.1	0.7	0.8	0.3	16.7	16.4	16.4	20.6	2.6	2.9	16.7	16.9	17	25.2	3.4	3.4
CNN,DeepLiftShap	14.2	12.9	6.8	14	12.3	3.3	3.6	3.8	1.2	0.9	1	1.1	1.1	0.7	0.8	0.3	14.7	14.4	14.4	18.2	2.3	2.5	14.7	14.9	14.9	22.2	3	2.9
CNN,GuidedBackprop	7.6	6.8	4.5	7.6	6.6	2.2	2.4	2.6	0.7	0.5	0.6	0.6	0.6	0.7	0.5	0.5	6.5	6.4	6.4	9.2	1.7	2	6.6	6.5	6.7	11.6	2.4	2.5
CNN,InputXGradient	15.4	14	7.6	15.3	13.5	3.7	3.9	4.2	1.2	0.8	0.9	1.1	1	0.8	0.8	0.3	15.2	15	15	20.1	2.7	3.1	15.2	15.3	15.5	24.5	3.7	3.7
CNN,IntegratedGradients	13.6	12.3	6.6	13.5	11.9	3.3	3.5	3.7	1.1	0.8	0.9	1	1	0.7	0.8	0.4	14	13.6	13.7	17.6	2.2	2.3	14	14.1	14.2	21.5	2.8	2.8
CNN,Saliency	3.6	3.3	2.2	3.7	3.3	1.4	1.3	1.5	0.5	0.4	0.6	0.5	0.5	0.5	0.5	0.4	2.7	2.6	2.7	4.1	1.7	2.1	2.7	2.7	2.7	5.2	2.4	2.4
CNN,GuidedGradCam	4	3.6	2.4	3.9	3.5	1.3	1.4	1.5	0.5	0.4	0.5	0.5	0.4	0.5	0.5	0.5	3.3	3.3	3.3	4.8	1.2	1.4	3.4	3.4	3.4	6	1.5	1.6
CNN,GuidedGradCam++	4.2	3.8	2.6	4.2	3.7	1.5	1.5	1.7	0.6	0.5	0.5	0.6	0.6	0.6	0.5	0.5	3.7	3.6	3.6	4.9	1.3	1.5	3.7	3.7	3.7	6.1	1.8	1.9
CNN-Agg,DeepLift	1.2	1.2	0.7	1.2	1.1	0.5	0.5	0.6	70.8	72.3	69.4	66	62	27.1	13.8	5.3	1.3	1.3	1.3	1.4	0.4	0.3	1	1	1	0.6	0.2	0.2
CNN-Agg,DeepLiftShap	0.8	0.9	0.5	0.8	0.8	0.4	0.4	0.5	72.3	73	71	64	60.9	27	13.5	5.6	0.4	0.5	0.4	0.9	0.2	0	0	0	0	0.3	0	0
CNN-Agg,GuidedBackprop	0.9	1	0.6	0.9	0.9	0.6	0.5	0.5	69.4	71	78.3	64.2	61.3	27	12.7	5.5	1.5	1.6	1.6	1.2	0.8	0.8	1.2	1.2	1.2	0.7	0.7	0.7
CNN-Agg,InputXGradient	1.1	1.1	0.6	1.1	1	0.5	0.5	0.6	66	64	64.2	67.8	59	29	13.5	5.5	1.7	1.8	1.6	1.3	0.9	1.2	1.2	1.2	1.2	0.7	1.2	1.2
CNN-Agg,IntegratedGradients	1.1	1.1	0.6	1	1	0.5	0.4	0.6	62	60.9	61.3	59	56.8	27.1	12.2	5.8	1.8	1.8	1.8	1.2	0.7	0.7	1.5	1.5	1.5	0.6	0.7	0.7
CNN-Agg,Saliency	0.7	0.7	0.7	0.8	0.7	0.5	0.5	0.6	27.1	27	27	29	27.1	25.3	7	5.6	0.9	0.9	1	0.9	0.3	0.3	1	1	1	0.5	0.1	0.5
CNN-Agg,GuidedGradCam	0.8	0.8	0.5	0.8	0.8	0.5	0.5	0.5	13.8	13.5	12.7	13.5	12.2	7	8.6	1.8	1	1.1	1	0.8	0.2	0.1	6	1	1	0.9	0.1	0
CNN-Agg,GuidedGradCam++	0.3	0.3	0.5	0.3	0.4	0.4	0.5	0.5	5.3	5.6	5.5	5.5	5.8	5.6	1.8	16.1	0	0	0	0.5	0.1	0.2	0	0	0	0.3	0.1	0.2
MLP,DeepLift	16.7	14.7	6.5	15.2	14	2.7	3.3	3.7	1.3	0.4	1.5	1.7	1.8	0.9	1	0	76.9	70.1	70	43.7	11.3	14.8	83.5	82.7	82	53.3	16.2	16.8
MLP,DeepLiftShap	16.4	14.4	6.4	15	13.6	2.6	3.3	3.6	1.3	0.5	1.6	1.8	1.8	0.9	1.1	0	70.1	65.5	65.3	41.6	10.6	13.7	74.5	74.5	73.9	50.4	14.9	15.4
MLP,IntegratedGradients	16.4	14.4	6.4	15	13.7	2.7	3.3	3.6	1.3	0.4	1.6	1.6	1.8	1	1	0	70	65.3	65.7	41.5	10.7	13.8	74.2	73.9	74.6	50.3	15	15.7
MLP,InputXGradient	20.6	18.2	9.2	20.1	17.6	4.1	4.8	4.9	1.4	0.9	1.2	1.3	1.2	0.9	0.8	0.5	43.7	41.6	41.5	50	8.7	10.2	45.2	45.2	45.4	63.1	10.8	10.8
MLP,GuidedBackprop	2.6	2.3	1.7	2.7	2.2	1.7	1.2	1.3	0.4	0.2	0.8	0.9	0.7	0.3	0.2	0.1	11.3	10.6	10.7	8.7	22.2	34.3	12	11.6	11.9	10	37.4	38.5
MLP,Saliency	2.9	2.5	2	3.1	2.3	2.1	1.4	1.5	0.3	0	0.8	1.2	0.7	0.3	0.1	0.2	14.8	13.7	13.8	10.2	34.3	59.1	15.7	15.1	15.8	11.4	64.2	69.6
MLP-Agg,DeepLift	16.7	14.7	6.6	15.2	14	2.7	3.4	3.7	1	0	1.2	1.2	1.5	1	1	0	83.5	74.5	74.2	45.2	12	15.7	95.5	94.2	91.7	55.4	17.7	17.7
MLP-Agg,DeepLiftShap	16.9	14.9	6.5	15.3	14.1	2.7	3.4	3.7	1	0	1.2	1.2	1.5	1	1	0	82.7	74.5	73.9	45.2	11.6	15.1	94.2	93	89.7	55.4	17.3	17.3
MLP-Agg,IntegratedGradients	17	14.9	6.7	15.5	14.2	2.7	3.4	3.7	1	0	1.2	1.2	1.5	1	1	0	82	73.9	74.6	45.4	11.9	15.8	91.7	89.7	91.8	55	17.6	18.3
MLP-Agg,InputXGradient	25.2	22.2	11.6	24.5	21.5	5.2	6	6.1	0.6	0.3	0.7	0.7	0.6	0.5	0.9	0.3	53.3	50.4	50.3	63.1	10	11.4	55.4	55.4	55	88.1	12.2	11.7
MLP-Agg,GuidedBackprop	3.4	3	2.4	3.7	2.8	2.4	1.5	1.8	0.2	0	0.7	1.2	0.7	0.1	0.1	0.1	16.2	14.9	15	10.8	37.4	64.2	17.7	17.3	17.6	12.2	73.8	77.7
MLP-Agg,Saliency	3.4	2.9	2.5	3.7	2.8	2.4	1.6	1.9	0.2	0	0.7	1.2	0.7	0.5	0	0.2	16.8	15.4	15.7	10.8	38.5	69.6	17.7	17.3	18.3	11.7	77.7	86.3
###### Sample 2 of liver
Model + Explainer	CNN,DeepLift	CNN,DeepLiftShap	CNN,GuidedBackprop	CNN,InputXGradient	CNN,IntegratedGradients	CNN,Saliency	CNN,GuidedGradCam	CNN,GuidedGradCam++	CNN-Agg,DeepLift	CNN-Agg,DeepLiftShap	CNN-Agg,GuidedBackprop	CNN-Agg,InputXGradient	CNN-Agg,IntegratedGradients	CNN-Agg,Saliency	CNN-Agg,GuidedGradCam	CNN-Agg,GuidedGradCam++	MLP,DeepLift	MLP,DeepLiftShap	MLP,IntegratedGradients	MLP,InputXGradient	MLP,GuidedBackprop	MLP,Saliency	MLP-Agg,DeepLift	MLP-Agg,DeepLiftShap	MLP-Agg,IntegratedGradients	MLP-Agg,InputXGradient	MLP-Agg,GuidedBackprop	MLP-Agg,Saliency
CNN,DeepLift	15.3	13.5	7.4	15.8	13.9	3.9	4.6	4.1	0.6	1.1	0.7	0.7	1	0.6	0.7	0.6	20.5	19.8	19.7	21.5	2.9	3.7	20.7	20.6	20.6	26	4	4.5
CNN,DeepLiftShap	13.5	12	6.5	13.9	12.3	3.5	4.1	3.6	0.8	1.2	0.9	0.9	1.1	0.7	0.9	0.6	17.6	17.1	17	18.6	2.6	3.2	17.8	17.7	17.7	22.2	3.5	3.9
CNN,GuidedBackprop	7.4	6.5	4.6	7.9	6.8	2.5	2.9	2.7	0.4	0.8	0.4	0.5	0.5	0.3	0.5	0.5	7.8	7.6	7.5	9.3	1.9	2.4	8	7.9	8	11.3	2.7	2.9
CNN,InputXGradient	15.8	13.9	7.9	16.4	14.3	4.2	4.8	4.3	0.6	1.2	0.6	0.7	0.9	0.5	0.6	0.6	19.5	19	18.8	21.6	3	3.8	19.8	19.5	19.7	25.9	4.2	4.7
CNN,IntegratedGradients	13.9	12.3	6.8	14.3	12.7	3.6	4.2	3.7	0.7	1.1	0.7	0.8	0.9	0.6	0.7	0.5	17.8	17.3	17.2	19.2	2.6	3.2	18.1	17.9	18.1	23	3.4	3.8
CNN,Saliency	3.9	3.5	2.5	4.2	3.6	1.6	1.7	1.6	0.5	0.7	0.5	0.6	0.6	0.5	0.6	0.5	3.8	3.8	3.8	4.6	1.9	2.6	3.9	3.9	3.8	5.6	2.8	3.1
CNN,GuidedGradCam	4.6	4.1	2.9	4.8	4.2	1.7	2	1.8	0.5	0.7	0.5	0.5	0.5	0.5	0.5	0.5	4.7	4.5	4.5	5.6	1.2	1.4	4.8	4.8	4.8	6.9	1.6	1.7
CNN,GuidedGradCam++	4.1	3.6	2.7	4.3	3.7	1.6	1.8	1.6	0.4	0.7	0.5	0.5	0.5	0.4	0.5	0.5	4.3	4.2	4.2	4.9	1.2	1.5	4.4	4.4	4.3	6	1.8	1.9
CNN-Agg,DeepLift	0.6	0.8	0.4	0.6	0.7	0.5	0.5	0.4	71.1	70.4	70.6	69.5	64.1	32.3	40.6	9	0.5	0.8	1	0.7	0.4	0.3	0.2	0.5	0.7	0.1	0.2	0.2
CNN-Agg,DeepLiftShap	1.1	1.2	0.8	1.2	1.1	0.7	0.7	0.7	70.4	69.1	68.7	67.2	63.4	31.2	40.5	9	0.8	1	1.2	1.1	0.2	0	0.5	0.7	1	0.5	0	0
CNN-Agg,GuidedBackprop	0.7	0.9	0.4	0.6	0.7	0.5	0.5	0.5	70.6	68.7	78.3	68.5	63	31.4	42.3	8.7	0.5	0.8	1	0.8	0.3	0	0.2	0.5	0.7	0.2	0	0
CNN-Agg,InputXGradient	0.7	0.9	0.5	0.7	0.8	0.6	0.5	0.5	69.5	67.2	68.5	72	62.9	32.8	40.9	9	0.3	0.6	0.9	0.5	0.5	0.7	0	0.2	0.5	0	0.7	0.7
CNN-Agg,IntegratedGradients	1	1.1	0.5	0.9	0.9	0.6	0.5	0.5	64.1	63.4	63	62.9	62.5	30.6	40	8.5	2	2.2	2.4	1.3	0.7	0.7	1.7	2	2.2	0.9	0.7	0.7
CNN-Agg,Saliency	0.6	0.7	0.3	0.5	0.6	0.5	0.5	0.4	32.3	31.2	31.4	32.8	30.6	29	21.2	8	0.8	0.9	1	0.5	0.5	0.6	0.5	0.6	0.9	0.2	0.6	0.6
CNN-Agg,GuidedGradCam	0.7	0.9	0.5	0.6	0.7	0.6	0.5	0.5	40.6	40.5	42.3	40.9	40	21.2	34.6	7	0.5	0.7	0.9	0.4	0.3	0.3	0.2	0.5	0.7	0	0.2	0.2
CNN-Agg,GuidedGradCam++	0.6	0.6	0.5	0.6	0.5	0.5	0.5	0.5	9	9	8.7	9	8.5	8	7	8.8	0.7	0.8	0.8	0.6	0.4	0.6	0.7	0.8	0.8	0.6	0.8	0.5
MLP,DeepLift	20.5	17.6	7.8	19.5	17.8	3.8	4.7	4.3	0.5	0.8	0.5	0.3	2	0.8	0.5	0.7	81.7	76.5	75.8	51.2	10.5	13.5	86.4	85.5	85.7	61.3	14.1	15.3
MLP,DeepLiftShap	19.8	17.1	7.6	19	17.3	3.8	4.5	4.2	0.8	1	0.8	0.6	2.2	0.9	0.7	0.8	76.5	73.1	72.1	49.3	10.3	13.1	79.7	79.6	79.4	59.1	13.8	14.8
MLP,IntegratedGradients	19.7	17	7.5	18.8	17.2	3.8	4.5	4.2	1	1.2	1	0.9	2.4	1	0.9	0.8	75.8	72.1	72	49.3	10.4	13.3	78.7	78.4	79	58.9	13.9	15
MLP,InputXGradient	21.5	18.6	9.3	21.6	19.2	4.6	5.6	4.9	0.7	1.1	0.8	0.5	1.3	0.5	0.4	0.6	51.2	49.3	49.3	52.3	9.7	12.1	53.2	52.6	52.5	65.2	13.3	13.8
MLP,GuidedBackprop	2.9	2.6	1.9	3	2.6	1.9	1.2	1.2	0.4	0.2	0.3	0.5	0.7	0.5	0.3	0.4	10.5	10.3	10.4	9.7	22.6	34.8	11.1	11.2	11.1	11	38.1	38.8
MLP,Saliency	3.7	3.2	2.4	3.8	3.2	2.6	1.4	1.5	0.3	0	0	0.7	0.7	0.6	0.3	0.6	13.5	13.1	13.3	12.1	34.8	59.8	14.5	14.4	14.5	13.3	65.5	70.4
MLP-Agg,DeepLift	20.7	17.8	8	19.8	18.1	3.9	4.8	4.4	0.2	0.5	0.2	0	1.7	0.5	0.2	0.7	86.4	79.7	78.7	53.2	11.1	14.5	94.3	92.9	92.6	64.5	15.1	16.5
MLP-Agg,DeepLiftShap	20.6	17.7	7.9	19.5	17.9	3.9	4.8	4.4	0.5	0.7	0.5	0.2	2	0.6	0.5	0.8	85.5	79.6	78.4	52.6	11.2	14.4	92.9	91.1	91.4	63.7	15	16.3
MLP-Agg,IntegratedGradients	20.6	17.7	8	19.7	18.1	3.8	4.8	4.3	0.7	1	0.7	0.5	2.2	0.9	0.7	0.8	85.7	79.4	79	52.5	11.1	14.5	92.6	91.4	92.3	63.4	15.4	16.6
MLP-Agg,InputXGradient	26	22.2	11.3	25.9	23	5.6	6.9	6	0.1	0.5	0.2	0	0.9	0.2	0	0.6	61.3	59.1	58.9	65.2	11	13.3	64.5	63.7	63.4	90.5	14.7	15
MLP-Agg,GuidedBackprop	4	3.5	2.7	4.2	3.4	2.8	1.6	1.8	0.2	0	0	0.7	0.7	0.6	0.2	0.8	14.1	13.8	13.9	13.3	38.1	65.5	15.1	15	15.4	14.7	78.6	78.5
MLP-Agg,Saliency	4.5	3.9	2.9	4.7	3.8	3.1	1.7	1.9	0.2	0	0	0.7	0.7	0.6	0.2	0.5	15.3	14.8	15	13.8	38.8	70.4	16.5	16.3	16.6	15	78.5	89.8
###### Sample 3 of liver
Model + Explainer	CNN,DeepLift	CNN,DeepLiftShap	CNN,GuidedBackprop	CNN,InputXGradient	CNN,IntegratedGradients	CNN,Saliency	CNN,GuidedGradCam	CNN,GuidedGradCam++	CNN-Agg,DeepLift	CNN-Agg,DeepLiftShap	CNN-Agg,GuidedBackprop	CNN-Agg,InputXGradient	CNN-Agg,IntegratedGradients	CNN-Agg,Saliency	CNN-Agg,GuidedGradCam	CNN-Agg,GuidedGradCam++	MLP,DeepLift	MLP,DeepLiftShap	MLP,IntegratedGradients	MLP,InputXGradient	MLP,GuidedBackprop	MLP,Saliency	MLP-Agg,DeepLift	MLP-Agg,DeepLiftShap	MLP-Agg,IntegratedGradients	MLP-Agg,InputXGradient	MLP-Agg,GuidedBackprop	MLP-Agg,Saliency
CNN,DeepLift	13.1	11.4	6.4	13.3	11.9	3.3	2.6	3.4	0.6	0.4	1	1.1	0.6	0.8	0.4	0.3	18.2	17.5	17.8	18.9	2.7	3.4	18.5	18.3	18.4	23.2	4.4	4.3
CNN,DeepLiftShap	11.4	10.1	5.7	11.7	10.5	2.9	2.4	3.1	0.6	0.5	1	1.1	0.6	0.8	0.4	0.4	15.5	15	15.3	16.3	2.3	2.9	15.8	15.7	15.8	19.8	3.7	3.6
CNN,GuidedBackprop	6.4	5.7	4.1	6.7	6	2	1.7	2.3	0.4	0.4	0.6	0.7	0.3	0.7	0.4	0.4	7	6.8	7	8.4	1.7	2.1	7	7.1	7	10.1	2.6	2.6
CNN,InputXGradient	13.3	11.7	6.7	13.7	12.3	3.4	2.7	3.5	0.7	0.6	1.1	1.2	0.7	0.9	0.4	0.2	17.2	16.6	16.9	18.8	2.7	3.3	17.3	17.3	17.3	22.8	4.2	4.1
CNN,IntegratedGradients	11.9	10.5	6	12.3	11	3.1	2.4	3.2	0.6	0.5	1	1.1	0.6	0.9	0.4	0.4	15.6	15	15.4	16.7	2.4	2.9	15.8	15.6	15.8	20.5	3.7	3.5
CNN,Saliency	3.3	2.9	2	3.4	3.1	1.3	0.9	1.3	0.5	0.5	0.6	0.7	0.5	0.7	0.5	0.5	3.6	3.5	3.5	4.2	2.2	3.1	3.7	3.5	3.5	5	3.4	3.6
CNN,GuidedGradCam	2.6	2.4	1.7	2.7	2.4	0.9	1	1.1	0.6	0.6	0.6	0.6	0.5	0.6	0.5	1	3.5	3.4	3.5	3.6	1.1	1.3	3.6	3.6	3.6	4.2	1.5	1.5
CNN,GuidedGradCam++	3.4	3.1	2.3	3.5	3.2	1.3	1.1	1.4	0.6	0.5	0.7	0.7	0.5	0.7	0.4	0.4	3.8	3.8	3.8	4.3	1.2	1.5	3.8	3.9	3.8	5.2	1.8	1.8
CNN-Agg,DeepLift	0.6	0.6	0.4	0.7	0.6	0.5	0.6	0.6	66.8	65.4	65.1	62.9	57.1	28.4	1.2	5.8	0.7	0.9	1	0.4	0.3	0.2	0.5	0.5	0.7	0.1	0.2	0.2
CNN-Agg,DeepLiftShap	0.4	0.5	0.4	0.6	0.5	0.5	0.6	0.5	65.4	67.5	67.2	63.2	55.9	27.8	1.2	6	0.6	0.7	0.8	0.2	0.4	0.5	0.5	0.5	0.7	0	0.5	0.5
CNN-Agg,GuidedBackprop	1	1	0.6	1.1	1	0.6	0.6	0.7	65.1	67.2	76.6	63.2	55.8	27.1	2	5.7	1.2	1.2	1.4	1	0.1	0	1	1	1.2	1	0	0
CNN-Agg,InputXGradient	1.1	1.1	0.7	1.2	1.1	0.7	0.6	0.7	62.9	63.2	63.2	67	54.6	28.5	0.9	5.9	0.7	0.7	0.8	0.7	0.3	0.2	0.5	0.5	0.6	0.5	0.3	0.2
CNN-Agg,IntegratedGradients	0.6	0.6	0.3	0.7	0.6	0.5	0.5	0.5	57.1	55.9	55.8	54.6	58.3	27.4	1.3	5.8	0.7	0.8	0.9	0.4	0.3	0.3	0.5	0.5	0.7	0.1	0.2	0.2
CNN-Agg,Saliency	0.8	0.8	0.7	0.9	0.9	0.7	0.6	0.7	28.4	27.8	27.1	28.5	27.4	29.3	0.5	4.8	0.8	0.9	0.9	0.7	0.2	0.2	0.7	0.8	0.7	0.5	0.3	0.5
CNN-Agg,GuidedGradCam	0.4	0.4	0.4	0.4	0.4	0.5	0.5	0.4	1.2	1.2	2	0.9	1.3	0.5	4.8	1	0.3	0.3	0.4	0.6	0.3	0.2	0.4	0.3	0.4	0.9	0.4	0.1
CNN-Agg,GuidedGradCam++	0.3	0.4	0.4	0.2	0.4	0.5	1	0.4	5.8	6	5.7	5.9	5.8	4.8	1	36	0.2	0.2	0.2	0.2	0.2	0.2	0.2	0.2	0.2	0.2	0.2	0.3
MLP,DeepLift	18.2	15.5	7	17.2	15.6	3.6	3.5	3.8	0.7	0.6	1.2	0.7	0.7	0.8	0.3	0.2	79.9	73.4	76.3	50	10.8	13.9	84.9	84	84.4	62.6	16.3	15.7
MLP,DeepLiftShap	17.5	15	6.8	16.6	15	3.5	3.4	3.8	0.9	0.7	1.2	0.7	0.8	0.9	0.3	0.2	73.4	69.2	70.8	47.2	10.3	13.1	76.5	76.8	76.1	58.9	15.6	14.6
MLP,IntegratedGradients	17.8	15.3	7	16.9	15.4	3.5	3.5	3.8	1	0.8	1.4	0.8	0.9	0.9	0.4	0.2	76.3	70.8	73.8	48.6	10.6	13.5	80.3	79.5	80.8	61	15.9	15.1
MLP,InputXGradient	18.9	16.3	8.4	18.8	16.7	4.2	3.6	4.3	0.4	0.2	1	0.7	0.4	0.7	0.6	0.2	50	47.2	48.6	51	10.1	12.6	51.8	51.1	51.3	64.3	15.7	14.1
MLP,GuidedBackprop	2.7	2.3	1.7	2.7	2.4	2.2	1.1	1.2	0.3	0.4	0.1	0.3	0.3	0.2	0.3	0.2	10.8	10.3	10.6	10.1	22.3	34.3	11.8	11.2	11.4	11.2	37.2	38.5
MLP,Saliency	3.4	2.9	2.1	3.3	2.9	3.1	1.3	1.5	0.2	0.5	0	0.2	0.3	0.2	0.2	0.2	13.9	13.1	13.5	12.6	34.3	59.2	15.5	14.5	14.9	13.1	63.3	70.5
MLP-Agg,DeepLift	18.5	15.8	7	17.3	15.8	3.7	3.6	3.8	0.5	0.5	1	0.5	0.5	0.7	0.4	0.2	84.9	76.5	80.3	51.8	11.8	15.5	94.3	91.3	93	65	18	17.6
MLP-Agg,DeepLiftShap	18.3	15.7	7.1	17.3	15.6	3.5	3.6	3.9	0.5	0.5	1	0.5	0.5	0.8	0.3	0.2	84	76.8	79.5	51.1	11.2	14.5	91.3	91	90	63.6	17	16.5
MLP-Agg,IntegratedGradients	18.4	15.8	7	17.3	15.8	3.5	3.6	3.8	0.7	0.7	1.2	0.6	0.7	0.7	0.4	0.2	84.4	76.1	80.8	51.3	11.4	14.9	93	90	94.5	64.6	17.3	16.8
MLP-Agg,InputXGradient	23.2	19.8	10.1	22.8	20.5	5	4.2	5.2	0.1	0	1	0.5	0.1	0.5	0.9	0.2	62.6	58.9	61	64.3	11.2	13.1	65	63.6	64.6	89.3	16.1	14.2
MLP-Agg,GuidedBackprop	4.4	3.7	2.6	4.2	3.7	3.4	1.5	1.8	0.2	0.5	0	0.3	0.2	0.3	0.4	0.2	16.3	15.6	15.9	15.7	37.2	63.3	18	17	17.3	16.1	73.1	76.2
MLP-Agg,Saliency	4.3	3.6	2.6	4.1	3.5	3.6	1.5	1.8	0.2	0.5	0	0.2	0.2	0.5	0.1	0.3	15.7	14.6	15.1	14.1	38.5	70.5	17.6	16.5	16.8	14.2	76.2	91.6
###### Sample 4 of liver
Model + Explainer	CNN,DeepLift	CNN,DeepLiftShap	CNN,GuidedBackprop	CNN,InputXGradient	CNN,IntegratedGradients	CNN,Saliency	CNN,GuidedGradCam	CNN,GuidedGradCam++	CNN-Agg,DeepLift	CNN-Agg,DeepLiftShap	CNN-Agg,GuidedBackprop	CNN-Agg,InputXGradient	CNN-Agg,IntegratedGradients	CNN-Agg,Saliency	CNN-Agg,GuidedGradCam	CNN-Agg,GuidedGradCam++	MLP,DeepLift	MLP,DeepLiftShap	MLP,IntegratedGradients	MLP,InputXGradient	MLP,GuidedBackprop	MLP,Saliency	MLP-Agg,DeepLift	MLP-Agg,DeepLiftShap	MLP-Agg,IntegratedGradients	MLP-Agg,InputXGradient	MLP-Agg,GuidedBackprop	MLP-Agg,Saliency
CNN,DeepLift	17.9	16.5	8.7	17.2	15.3	3.9	5.1	4.5	0.6	0.7	0.6	0.6	1	0.8	0.5	1	18.7	18.1	18.3	22.5	2.9	3.1	19	18.9	19.2	27.6	4.2	3.9
CNN,DeepLiftShap	16.5	15.3	8	15.9	14.2	3.6	4.7	4.2	0.6	0.7	0.7	0.7	0.9	0.8	0.6	0.9	16.9	16.3	16.5	20.6	2.5	2.7	17.2	17	17.4	25.3	3.7	3.3
CNN,GuidedBackprop	8.7	8	5.2	8.5	7.4	2.4	3.1	2.9	0.3	0.4	0.5	0.4	0.5	0.5	0.5	0.7	7.2	7	7	10	1.8	2	7.3	7.4	7.3	12.7	2.6	2.5
CNN,InputXGradient	17.2	15.9	8.5	16.4	14.7	3.8	4.9	4.4	0.6	0.6	0.6	0.6	0.9	0.7	0.6	0.8	17.4	16.9	17	21.5	2.9	3.1	17.7	17.7	17.8	26.4	4.2	3.8
CNN,IntegratedGradients	15.3	14.2	7.4	14.7	13.1	3.4	4.4	3.9	0.5	0.5	0.5	0.5	0.7	0.7	0.5	0.8	16.4	15.8	16	19.4	2.6	2.8	16.5	16.5	16.8	23.7	3.7	3.4
CNN,Saliency	3.9	3.6	2.4	3.8	3.4	1.4	1.5	1.5	0.4	0.4	0.4	0.4	0.4	0.4	0.4	0.6	3.5	3.5	3.5	4.6	2.1	2.8	3.5	3.6	3.6	5.7	3.3	3.4
CNN,GuidedGradCam	5.1	4.7	3.1	4.9	4.4	1.5	2	1.8	0.3	0.3	0.3	0.4	0.3	0.4	0.4	0.5	4	3.9	3.9	5.7	1.3	1.5	4.1	4.1	4.1	7.3	1.8	1.8
CNN,GuidedGradCam++	4.5	4.2	2.9	4.4	3.9	1.5	1.8	1.8	0.4	0.4	0.5	0.5	0.5	0.5	0.5	0.6	3.8	3.7	3.7	5.1	1.2	1.4	3.9	3.9	3.9	6.5	1.7	1.7
CNN-Agg,DeepLift	0.6	0.6	0.3	0.6	0.5	0.4	0.3	0.4	69.1	67.4	65.5	64.2	60.3	29.8	32.4	14.7	1.5	1.2	1.8	0.8	0.7	0.5	2	1.8	2	0	0.8	0.5
CNN-Agg,DeepLiftShap	0.7	0.7	0.4	0.6	0.5	0.4	0.3	0.4	67.4	69.1	66.8	62.3	60.5	29.8	33.5	15.8	1	0.9	1.4	0.9	0.5	0.2	1.5	1.3	1.5	0	0.5	0
CNN-Agg,GuidedBackprop	0.6	0.7	0.5	0.6	0.5	0.4	0.3	0.5	65.5	66.8	75.1	62.1	61	28.6	32.6	13.9	1	0.8	1.2	0.8	0.5	0.2	1.5	1.2	1.5	0	0.4	0.1
CNN-Agg,InputXGradient	0.6	0.7	0.4	0.6	0.5	0.4	0.4	0.5	64.2	62.3	62.1	66.3	58.6	30.1	31.5	14.8	1	0.9	1.2	0.8	0.3	0	1.5	1.3	1.5	0	0.3	0
CNN-Agg,IntegratedGradients	1	0.9	0.5	0.9	0.7	0.4	0.3	0.5	60.3	60.5	61	58.6	60	28.4	31.6	14.3	1.4	1.2	1.7	1	0.4	0.1	2	1.7	2	0	0.5	0
CNN-Agg,Saliency	0.8	0.8	0.5	0.7	0.7	0.4	0.4	0.5	29.8	29.8	28.6	30.1	28.4	28.5	17.8	10.8	1.3	1.1	1.2	0.9	0.2	0	1.6	1.3	1.6	0.2	0	0
CNN-Agg,GuidedGradCam	0.5	0.6	0.5	0.6	0.5	0.4	0.4	0.5	32.4	33.5	32.6	31.5	31.6	17.8	24	8.3	0.5	0.4	0.6	0.6	0.5	0.4	0.6	0.5	0.6	0	0.6	0.3
CNN-Agg,GuidedGradCam++	1	0.9	0.7	0.8	0.8	0.6	0.5	0.6	14.7	15.8	13.9	14.8	14.3	10.8	8.3	10.1	1	1	1	0.7	0.3	0.1	1.1	1	1.1	0.3	0.1	0
MLP,DeepLift	18.7	16.9	7.2	17.4	16.4	3.5	4	3.8	1.5	1	1	1	1.4	1.3	0.5	1	79.6	73.5	73.4	44.8	10.9	12.4	85	84	84.1	56.6	14.5	14.2
MLP,DeepLiftShap	18.1	16.3	7	16.9	15.8	3.5	3.9	3.7	1.2	0.9	0.8	0.9	1.2	1.1	0.4	1	73.5	69.2	68.8	42.5	10.5	12	77.1	77.2	76.7	54	14.1	13.7
MLP,IntegratedGradients	18.3	16.5	7	17	16	3.5	3.9	3.7	1.8	1.4	1.2	1.2	1.7	1.2	0.6	1	73.4	68.8	69.3	42.7	10.5	12	76.8	76.5	77.5	54.2	14	13.7
MLP,InputXGradient	22.5	20.6	10	21.5	19.4	4.6	5.7	5.1	0.8	0.9	0.8	0.8	1	0.9	0.6	0.7	44.8	42.5	42.7	50.2	9.4	10.6	45.7	45.3	46.1	63.5	13.1	11.9
MLP,GuidedBackprop	2.9	2.5	1.8	2.9	2.6	2.1	1.3	1.2	0.7	0.5	0.5	0.3	0.4	0.2	0.5	0.3	10.9	10.5	10.5	9.4	20.9	33.2	11.5	11.3	11.5	10.6	36.4	37.3
MLP,Saliency	3.1	2.7	2	3.1	2.8	2.8	1.5	1.4	0.5	0.2	0.2	0	0.1	0	0.4	0.1	12.4	12	12	10.6	33.2	59.4	12.9	12.8	12.9	11.4	65	69.9
MLP-Agg,DeepLift	19	17.2	7.3	17.7	16.5	3.5	4.1	3.9	2	1.5	1.5	1.5	2	1.6	0.6	1.1	85	77.1	76.8	45.7	11.5	12.9	94	92.5	92.3	57.5	15	15
MLP-Agg,DeepLiftShap	18.9	17	7.4	17.7	16.5	3.6	4.1	3.9	1.8	1.3	1.2	1.3	1.7	1.3	0.5	1	84	77.2	76.5	45.3	11.3	12.8	92.5	93	90.1	57.3	14.7	15
MLP-Agg,IntegratedGradients	19.2	17.4	7.3	17.8	16.8	3.6	4.1	3.9	2	1.5	1.5	1.5	2	1.6	0.6	1.1	84.1	76.7	77.5	46.1	11.5	12.9	92.3	90.1	93.1	57.7	15	15.2
MLP-Agg,InputXGradient	27.6	25.3	12.7	26.4	23.7	5.7	7.3	6.5	0	0	0	0	0	0.2	0	0.3	56.6	54	54.2	63.5	10.6	11.4	57.5	57.3	57.7	88.6	13.7	12.2
MLP-Agg,GuidedBackprop	4.2	3.7	2.6	4.2	3.7	3.3	1.8	1.7	0.8	0.5	0.4	0.3	0.5	0	0.6	0.1	14.5	14.1	14	13.1	36.4	65	15	14.7	15	13.7	76.6	78.1
MLP-Agg,Saliency	3.9	3.3	2.5	3.8	3.4	3.4	1.8	1.7	0.5	0	0.1	0	0	0	0.3	0	14.2	13.7	13.7	11.9	37.3	69.9	15	15	15.2	12.2	78.1	89.5
###### Sample 1 of lung
Model + Explainer	CNN,DeepLift	CNN,DeepLiftShap	CNN,GuidedBackprop	CNN,InputXGradient	CNN,IntegratedGradients	CNN,Saliency	CNN,GuidedGradCam	CNN,GuidedGradCam++	CNN-Agg,DeepLift	CNN-Agg,DeepLiftShap	CNN-Agg,GuidedBackprop	CNN-Agg,InputXGradient	CNN-Agg,IntegratedGradients	CNN-Agg,Saliency	CNN-Agg,GuidedGradCam	CNN-Agg,GuidedGradCam++	MLP,DeepLift	MLP,DeepLiftShap	MLP,IntegratedGradients	MLP,InputXGradient	MLP,GuidedBackprop	MLP,Saliency	MLP-Agg,DeepLift	MLP-Agg,DeepLiftShap	MLP-Agg,IntegratedGradients	MLP-Agg,InputXGradient	MLP-Agg,GuidedBackprop	MLP-Agg,Saliency
CNN,DeepLift	6.3	6	3.3	6.5	5.1	1.7	2.1	2.1	0.5	0.6	0.6	0.5	0.7	0.4	0.5	0.1	9.8	9.5	9.6	10.7	2.8	3.8	9.7	9.8	9.8	12.5	3.5	4.3
CNN,DeepLiftShap	6	5.9	3.1	6.3	4.9	1.6	2.1	2	0.6	0.6	0.7	0.6	0.8	0.5	0.6	0.1	9.4	9.1	9.2	10.2	2.6	3.5	9.4	9.5	9.4	11.7	3.2	3.9
CNN,GuidedBackprop	3.3	3.1	2.9	3.5	2.7	1.3	1.8	2	0.4	0.5	0.5	0.4	0.5	0.4	0.5	0.3	3.9	3.9	3.9	4.9	2.1	2.9	3.9	4	4	5.4	2.7	3
CNN,InputXGradient	6.5	6.3	3.5	6.9	5.3	1.8	2.3	2.2	0.7	0.7	0.8	0.7	0.8	0.5	0.6	0.2	10	9.7	9.8	11.4	3	4	9.9	10.1	10	13.5	3.7	4.4
CNN,IntegratedGradients	5.1	4.9	2.7	5.3	4.2	1.5	1.8	1.8	0.5	0.7	0.6	0.7	0.7	0.5	0.5	0.2	7.5	7.3	7.4	8.4	2.5	3.3	7.5	7.6	7.6	9.5	3.2	3.6
CNN,Saliency	1.7	1.6	1.3	1.8	1.5	1.2	1	1.1	0.7	0.7	0.7	0.7	0.7	0.4	0.4	0.4	3.1	3	3.1	2.8	3.2	4.4	3	3.1	3.2	3.4	4.5	4.7
CNN,GuidedGradCam	2.1	2.1	1.8	2.3	1.8	1	1.3	1.2	0.4	0.4	0.4	0.4	0.4	0.4	0.4	0.3	2.3	2.2	2.2	3.4	1.7	2.2	2.3	2.2	2.3	3.8	2.1	2.4
CNN,GuidedGradCam++	2.1	2	2	2.2	1.8	1.1	1.2	1.6	0.5	0.6	0.7	0.6	0.7	0.5	0.5	0.4	2.8	2.8	2.8	3	1.7	2.2	2.8	2.8	2.9	3.4	2.1	2.3
CNN-Agg,DeepLift	0.5	0.6	0.4	0.7	0.5	0.7	0.4	0.5	54.8	55.9	51.8	54.1	43.9	17.6	18.7	3	0.7	0.7	0.8	1.2	0.6	0.6	0.6	0.6	0.7	1.8	0.6	0.5
CNN-Agg,DeepLiftShap	0.6	0.6	0.5	0.7	0.7	0.7	0.4	0.6	55.9	57	50.5	53.8	44.9	17.6	19.2	2.5	0.6	0.6	0.7	1.1	0.9	1	0.4	0.4	0.5	1.8	1	1
CNN-Agg,GuidedBackprop	0.6	0.7	0.5	0.8	0.6	0.7	0.4	0.7	51.8	50.5	69.6	49.2	42.3	13.5	22	2.7	0.9	0.9	1	1.5	1	1.2	0.7	0.7	0.7	2.3	1.3	1.2
CNN-Agg,InputXGradient	0.5	0.6	0.4	0.7	0.7	0.7	0.4	0.6	54.1	53.8	49.2	59	42.5	19.6	19.9	2.7	0.4	0.4	0.5	1.2	0.8	0.9	0.1	0.1	0.2	1.6	0.8	1
CNN-Agg,IntegratedGradients	0.7	0.8	0.5	0.8	0.7	0.7	0.4	0.7	43.9	44.9	42.3	42.5	45.5	15.9	16.6	3.6	1.3	1.3	1.5	1.6	1	1	1.1	1.1	1.2	2.5	1.1	1
CNN-Agg,Saliency	0.4	0.5	0.4	0.5	0.5	0.4	0.4	0.5	17.6	17.6	13.5	19.6	15.9	28	8.9	2.1	0	0	0	0.4	0.3	0.4	0	0	0	0.5	0.5	0.5
CNN-Agg,GuidedGradCam	0.5	0.6	0.5	0.6	0.5	0.4	0.4	0.5	18.7	19.2	22	19.9	16.6	8.9	14.8	2.7	1	0.9	0.9	1	0.6	0.6	1.1	1.1	1.1	1.5	0.5	0.5
CNN-Agg,GuidedGradCam++	0.1	0.1	0.3	0.2	0.2	0.4	0.3	0.4	3	2.5	2.7	2.7	3.6	2.1	2.7	91.6	0	0	0	0	0	0	0	0	0	0	0	0
MLP,DeepLift	9.8	9.4	3.9	10	7.5	3.1	2.3	2.8	0.7	0.6	0.9	0.4	1.3	0	1	0	78	69.2	70.1	35.8	10.4	13.3	83.9	83.3	82.5	49.3	12.9	15.3
MLP,DeepLiftShap	9.5	9.1	3.9	9.7	7.3	3	2.2	2.8	0.7	0.6	0.9	0.4	1.3	0	0.9	0	69.2	62.9	63.5	33.4	9.9	12.5	73.1	73.1	72.5	45.8	12.1	14.4
MLP,IntegratedGradients	9.6	9.2	3.9	9.8	7.4	3.1	2.2	2.8	0.8	0.7	1	0.5	1.5	0	0.9	0	70.1	63.5	65.2	33.9	10.2	12.9	73.9	74	74.7	46.4	12.6	14.7
MLP,InputXGradient	10.7	10.2	4.9	11.4	8.4	2.8	3.4	3	1.2	1.1	1.5	1.2	1.6	0.4	1	0	35.8	33.4	33.9	38.4	11.1	16	36.8	36.5	36.4	52.5	16.3	18.6
MLP,GuidedBackprop	2.8	2.6	2.1	3	2.5	3.2	1.7	1.7	0.6	0.9	1	0.8	1	0.3	0.6	0	10.4	9.9	10.2	11.1	25.1	37.5	10.6	10.2	10.4	14.8	39.9	41.4
MLP,Saliency	3.8	3.5	2.9	4	3.3	4.4	2.2	2.2	0.6	1	1.2	0.9	1	0.4	0.6	0	13.3	12.5	12.9	16	37.5	62.5	13.8	13	13.1	21.6	65.9	72.8
MLP-Agg,DeepLift	9.7	9.4	3.9	9.9	7.5	3	2.3	2.8	0.6	0.4	0.7	0.1	1.1	0	1.1	0	83.9	73.1	73.9	36.8	10.6	13.8	94.8	91.9	90.4	50.3	13.1	16
MLP-Agg,DeepLiftShap	9.8	9.5	4	10.1	7.6	3.1	2.2	2.8	0.6	0.4	0.7	0.1	1.1	0	1.1	0	83.3	73.1	74	36.5	10.2	13	91.9	91.8	90.3	50.3	12.8	15.1
MLP-Agg,IntegratedGradients	9.8	9.4	4	10	7.6	3.2	2.3	2.9	0.7	0.5	0.7	0.2	1.2	0	1.1	0	82.5	72.5	74.7	36.4	10.4	13.1	90.4	90.3	92.3	50.3	12.5	15.1
MLP-Agg,InputXGradient	12.5	11.7	5.4	13.5	9.5	3.4	3.8	3.4	1.8	1.8	2.3	1.6	2.5	0.5	1.5	0	49.3	45.8	46.4	52.5	14.8	21.6	50.3	50.3	50.3	80	22.4	25.5
MLP-Agg,GuidedBackprop	3.5	3.2	2.7	3.7	3.2	4.5	2.1	2.1	0.6	1	1.3	0.8	1.1	0.5	0.5	0	12.9	12.1	12.6	16.3	39.9	65.9	13.1	12.8	12.5	22.4	76	78.4
MLP-Agg,Saliency	4.3	3.9	3	4.4	3.6	4.7	2.4	2.3	0.5	1	1.2	1	1	0.5	0.5	0	15.3	14.4	14.7	18.6	41.4	72.8	16	15.1	15.1	25.5	78.4	90.6
###### Sample 2 of lung
Model + Explainer	CNN,DeepLift	CNN,DeepLiftShap	CNN,GuidedBackprop	CNN,InputXGradient	CNN,IntegratedGradients	CNN,Saliency	CNN,GuidedGradCam	CNN,GuidedGradCam++	CNN-Agg,DeepLift	CNN-Agg,DeepLiftShap	CNN-Agg,GuidedBackprop	CNN-Agg,InputXGradient	CNN-Agg,IntegratedGradients	CNN-Agg,Saliency	CNN-Agg,GuidedGradCam	CNN-Agg,GuidedGradCam++	MLP,DeepLift	MLP,DeepLiftShap	MLP,IntegratedGradients	MLP,InputXGradient	MLP,GuidedBackprop	MLP,Saliency	MLP-Agg,DeepLift	MLP-Agg,DeepLiftShap	MLP-Agg,IntegratedGradients	MLP-Agg,InputXGradient	MLP-Agg,GuidedBackprop	MLP-Agg,Saliency
CNN,DeepLift	6.3	5.7	3.4	7.3	6.1	2.5	2.1	2.2	0.6	0.5	0.5	0.6	0.5	0.4	0.6	0.3	11	10.5	10.4	10.6	3.1	3.9	11.2	10.9	11.1	13.2	4.2	4.3
CNN,DeepLiftShap	5.7	5.2	3	6.5	5.4	2.4	1.9	2.1	0.5	0.5	0.5	0.6	0.5	0.5	0.5	0.3	9.4	9	8.9	9	2.7	3.4	9.5	9.3	9.5	11.3	3.5	3.6
CNN,GuidedBackprop	3.4	3	3	3.9	3.3	1.8	2	2.1	0.4	0.4	0.5	0.5	0.4	0.4	0.6	0.5	4.2	4	4	4.8	2.3	2.7	4.3	4.1	4.3	5.7	2.8	2.7
CNN,InputXGradient	7.3	6.5	3.9	8.5	7	2.8	2.5	2.5	0.6	0.5	0.6	0.7	0.5	0.4	0.6	0.4	12.5	12	11.8	12.6	3.6	4.7	12.8	12.5	12.8	15.7	4.9	5
CNN,IntegratedGradients	6.1	5.4	3.3	7	5.9	2.5	2.1	2.2	0.8	0.6	0.7	0.9	0.6	0.5	0.6	0.3	10.1	9.7	9.6	9.8	3	3.7	10.3	10	10.2	12.1	4	3.9
CNN,Saliency	2.5	2.4	1.8	2.8	2.5	2	1.3	1.5	0.6	0.5	0.7	0.6	0.4	0.4	0.6	0.5	4.5	4.4	4.4	3.8	4.1	5.4	4.6	4.5	4.6	4.7	5.6	5.7
CNN,GuidedGradCam	2.1	1.9	2	2.5	2.1	1.3	1.4	1.4	0.5	0.5	0.6	0.5	0.5	0.4	0.6	0.4	3	2.9	2.9	3.2	1.9	2.2	3.1	3	3.2	3.8	2.3	2.3
CNN,GuidedGradCam++	2.2	2.1	2.1	2.5	2.2	1.5	1.4	1.7	0.4	0.4	0.5	0.5	0.4	0.4	0.5	0.5	3.3	3.2	3.2	3.3	1.9	2.2	3.3	3.2	3.3	3.9	2.2	2.2
CNN-Agg,DeepLift	0.6	0.5	0.4	0.6	0.8	0.6	0.5	0.4	67.5	60.1	58.3	61.3	54.5	19.4	19.2	3.5	1.8	1.5	1.6	1.4	0.7	0.9	2	2	2	1	1	1.2
CNN-Agg,DeepLiftShap	0.5	0.5	0.4	0.5	0.6	0.5	0.5	0.4	60.1	60.6	54	57	49.8	19	18	4	0.5	0.5	0.5	0.9	0.4	0.3	0.5	0.5	0.5	0.5	0.4	0.5
CNN-Agg,GuidedBackprop	0.5	0.5	0.5	0.6	0.7	0.7	0.6	0.5	58.3	54	70.3	55.5	52.1	16.7	21	3.1	1.1	0.9	1.1	1.3	0.8	1	1.2	1.2	1.2	1	1	1.2
CNN-Agg,InputXGradient	0.6	0.6	0.5	0.7	0.9	0.6	0.5	0.5	61.3	57	55.5	66	51.5	20	17.6	4.5	1.6	1.4	1.4	1.6	0.9	1.2	1.7	1.7	1.7	1.5	1.3	1.5
CNN-Agg,IntegratedGradients	0.5	0.5	0.4	0.5	0.6	0.4	0.5	0.4	54.5	49.8	52.1	51.5	51.1	17.2	17	3.5	0.6	0.6	0.6	0.9	0.4	0.4	0.7	0.7	0.7	0.5	0.4	0.5
CNN-Agg,Saliency	0.4	0.5	0.4	0.4	0.5	0.4	0.4	0.4	19.4	19	16.7	20	17.2	27.8	7.5	3.6	0.2	0.2	0.2	0.4	0.2	0.1	0.1	0.2	0	0	0	0
CNN-Agg,GuidedGradCam	0.6	0.5	0.6	0.6	0.6	0.6	0.6	0.5	19.2	18	21	17.6	17	7.5	19.5	2.1	1	0.9	1	0.8	1	1	1	1	1.1	0.5	1.1	1
CNN-Agg,GuidedGradCam++	0.3	0.3	0.5	0.4	0.3	0.5	0.4	0.5	3.5	4	3.1	4.5	3.5	3.6	2.1	7.5	0	0	0	0.1	0.6	0.7	0	0	0	0.1	0.7	0.7
MLP,DeepLift	11	9.4	4.2	12.5	10.1	4.5	3	3.3	1.8	0.5	1.1	1.6	0.6	0.2	1	0	77.2	70.3	68.6	39.4	13.1	16.5	83.6	83.1	82.3	52.1	17.4	18.5
MLP,DeepLiftShap	10.5	9	4	12	9.7	4.4	2.9	3.2	1.5	0.5	0.9	1.4	0.6	0.2	0.9	0	70.3	65.1	63.6	37.4	12.6	16.1	74.8	75	74.1	49.4	17	18.2
MLP,IntegratedGradients	10.4	8.9	4	11.8	9.6	4.4	2.9	3.2	1.6	0.5	1.1	1.4	0.6	0.2	1	0	68.6	63.6	63	36.7	12.5	16	72.8	72.5	73.5	48	17	17.9
MLP,InputXGradient	10.6	9	4.8	12.6	9.8	3.8	3.2	3.3	1.4	0.9	1.3	1.6	0.9	0.4	0.8	0.1	39.4	37.4	36.7	39.3	12.1	16.5	41	41	40.9	53.5	18.7	19.1
MLP,GuidedBackprop	3.1	2.7	2.3	3.6	3	4.1	1.9	1.9	0.7	0.4	0.8	0.9	0.4	0.2	1	0.6	13.1	12.6	12.5	12.1	27.4	39.3	13.5	13.5	13.5	15.6	42.3	44
MLP,Saliency	3.9	3.4	2.7	4.7	3.7	5.4	2.2	2.2	0.9	0.3	1	1.2	0.4	0.1	1	0.7	16.5	16.1	16	16.5	39.3	61.5	17	17	17	22.2	66.5	71.8
MLP-Agg,DeepLift	11.2	9.5	4.3	12.8	10.3	4.6	3.1	3.3	2	0.5	1.2	1.7	0.7	0.1	1	0	83.6	74.8	72.8	41	13.5	17	93.6	92.5	90.5	53.7	17.7	19.2
MLP-Agg,DeepLiftShap	10.9	9.3	4.1	12.5	10	4.5	3	3.2	2	0.5	1.2	1.7	0.7	0.2	1	0	83.1	75	72.5	41	13.5	17	92.5	93.8	90.1	54	18	19.2
MLP-Agg,IntegratedGradients	11.1	9.5	4.3	12.8	10.2	4.6	3.2	3.3	2	0.5	1.2	1.7	0.7	0	1.1	0	82.3	74.1	73.5	40.9	13.5	17	90.5	90.1	93	53.9	18.2	19.4
MLP-Agg,InputXGradient	13.2	11.3	5.7	15.7	12.1	4.7	3.8	3.9	1	0.5	1	1.5	0.5	0	0.5	0.1	52.1	49.4	48	53.5	15.6	22.2	53.7	54	53.9	83.3	25	26.4
MLP-Agg,GuidedBackprop	4.2	3.5	2.8	4.9	4	5.6	2.3	2.2	1	0.4	1	1.3	0.4	0	1.1	0.7	17.4	17	17	18.7	42.3	66.5	17.7	18	18.2	25	75.5	79
MLP-Agg,Saliency	4.3	3.6	2.7	5	3.9	5.7	2.3	2.2	1.2	0.5	1.2	1.5	0.5	0	1	0.7	18.5	18.2	17.9	19.1	44	71.8	19.2	19.2	19.4	26.4	79	92.1
###### Sample 3 of lung
Model + Explainer	CNN,DeepLift	CNN,DeepLiftShap	CNN,GuidedBackprop	CNN,InputXGradient	CNN,IntegratedGradients	CNN,Saliency	CNN,GuidedGradCam	CNN,GuidedGradCam++	CNN-Agg,DeepLift	CNN-Agg,DeepLiftShap	CNN-Agg,GuidedBackprop	CNN-Agg,InputXGradient	CNN-Agg,IntegratedGradients	CNN-Agg,Saliency	CNN-Agg,GuidedGradCam	CNN-Agg,GuidedGradCam++	MLP,DeepLift	MLP,DeepLiftShap	MLP,IntegratedGradients	MLP,InputXGradient	MLP,GuidedBackprop	MLP,Saliency	MLP-Agg,DeepLift	MLP-Agg,DeepLiftShap	MLP-Agg,IntegratedGradients	MLP-Agg,InputXGradient	MLP-Agg,GuidedBackprop	MLP-Agg,Saliency
CNN,DeepLift	5.2	4.8	2.9	6.1	5	2.1	2.1	2.1	0.4	0.4	0.5	0.6	0.3	0.4	0.3	0.3	8.6	8.2	8.3	8.5	2.7	3.7	9.2	9	9.2	11.1	4.1	4.1
CNN,DeepLiftShap	4.8	4.4	2.7	5.6	4.6	2	1.9	2	0.4	0.4	0.6	0.5	0.3	0.4	0.3	0.3	7.6	7.3	7.4	7.6	2.5	3.3	8.1	7.9	8.1	9.6	3.7	3.7
CNN,GuidedBackprop	2.9	2.7	2.7	3.4	2.9	1.6	2	2	0.4	0.4	0.5	0.5	0.4	0.4	0.4	0.5	3.5	3.3	3.4	4	2.1	2.7	3.7	3.6	3.7	5.4	2.8	2.7
CNN,InputXGradient	6.1	5.6	3.4	7.1	5.8	2.4	2.4	2.4	0.6	0.5	0.9	0.7	0.4	0.4	0.4	0.4	10.2	9.7	9.9	10.5	3.4	4.6	10.9	10.8	10.9	13.7	5.2	5
CNN,IntegratedGradients	5	4.6	2.9	5.8	4.9	2.1	2.1	2.1	0.5	0.5	0.6	0.6	0.4	0.4	0.4	0.3	7.9	7.6	7.8	8.1	2.7	3.6	8.3	8.2	8.4	10.5	4	3.9
CNN,Saliency	2.1	2	1.6	2.4	2.1	1.9	1.3	1.4	0.3	0.4	0.4	0.4	0.3	0.3	0.4	0.3	3.9	3.9	3.9	3.5	4.2	5.8	4	4.1	4.1	4.5	5.9	6.2
CNN,GuidedGradCam	2.1	1.9	2	2.4	2.1	1.3	1.4	1.5	0.5	0.4	0.5	0.5	0.5	0.4	0.5	0.4	2.4	2.3	2.4	2.8	1.7	2.1	2.5	2.5	2.5	3.7	2.2	2.2
CNN,GuidedGradCam++	2.1	2	2	2.4	2.1	1.4	1.5	1.7	0.5	0.5	0.5	0.6	0.5	0.4	0.5	0.4	2.8	2.8	2.8	2.9	1.7	2.2	3	2.9	3.1	3.6	2.3	2.3
CNN-Agg,DeepLift	0.4	0.4	0.4	0.6	0.5	0.3	0.5	0.5	54.8	51.6	52.6	50.3	46	18.1	25.6	5.7	0.7	0.7	0.7	0.9	0.5	0.5	0.6	0.7	0.7	1.2	0.5	0.7
CNN-Agg,DeepLiftShap	0.4	0.4	0.4	0.5	0.5	0.4	0.4	0.5	51.6	52.1	47.7	47.5	44.9	16.5	23.9	5.2	0.5	0.6	0.6	0.7	0.5	0.4	0.5	0.5	0.7	1	0.4	0.5
CNN-Agg,GuidedBackprop	0.5	0.6	0.5	0.9	0.6	0.4	0.5	0.5	52.6	47.7	64.6	50.4	46.3	15.3	27.4	4.4	1.7	1.5	1.6	1.6	1	1.4	1.6	2	2	2	1.4	2
CNN-Agg,InputXGradient	0.6	0.5	0.5	0.7	0.6	0.4	0.5	0.6	50.3	47.5	50.4	54.1	43.9	18.2	24.5	5.2	1.4	1.3	1.3	1.4	0.6	0.8	1.3	1.2	1.4	2	0.7	1.2
CNN-Agg,IntegratedGradients	0.3	0.3	0.4	0.4	0.4	0.3	0.5	0.5	46	44.9	46.3	43.9	43.6	16.5	24.4	4.7	0.2	0.3	0.3	0.5	0.4	0.2	0.1	0.2	0.3	0.7	0.3	0.2
CNN-Agg,Saliency	0.4	0.4	0.4	0.4	0.4	0.3	0.4	0.4	18.1	16.5	15.3	18.2	16.5	27.6	11	4.9	0.7	0.6	0.6	0.4	0.1	0	0.9	0.7	0.6	0.6	0	0
CNN-Agg,GuidedGradCam	0.3	0.3	0.4	0.4	0.4	0.4	0.5	0.5	25.6	23.9	27.4	24.5	24.4	11	22.6	3.3	0.3	0.3	0.3	0.4	0.4	0.3	0.2	0.3	0.3	0.8	0.3	0.2
CNN-Agg,GuidedGradCam++	0.3	0.3	0.5	0.4	0.3	0.3	0.4	0.4	5.7	5.2	4.4	5.2	4.7	4.9	3.3	29.8	0.3	0.3	0.2	0.3	0.2	0.3	0.2	0.2	0.2	0.6	0.1	0.4
MLP,DeepLift	8.6	7.6	3.5	10.2	7.9	3.9	2.4	2.8	0.7	0.5	1.7	1.4	0.2	0.7	0.3	0.3	72.9	65.2	64.2	36.2	13.6	17.3	79.3	79	77.4	50.6	20.2	18.4
MLP,DeepLiftShap	8.2	7.3	3.3	9.7	7.6	3.9	2.3	2.8	0.7	0.6	1.5	1.3	0.3	0.6	0.3	0.3	65.2	59.8	58.7	33.5	12.9	16.6	69.6	69.9	68.5	46.4	19	17.7
MLP,IntegratedGradients	8.3	7.4	3.4	9.9	7.8	3.9	2.4	2.8	0.7	0.6	1.6	1.3	0.3	0.6	0.3	0.2	64.2	58.7	59.2	33.7	12.8	16.2	67.9	67.8	68.5	46.5	18.7	17.3
MLP,InputXGradient	8.5	7.6	4	10.5	8.1	3.5	2.8	2.9	0.9	0.7	1.6	1.4	0.5	0.4	0.4	0.3	36.2	33.5	33.7	35.5	12.3	16.9	38.8	37.9	38	49.8	20.3	19.6
MLP,GuidedBackprop	2.7	2.5	2.1	3.4	2.7	4.2	1.7	1.7	0.5	0.5	1	0.6	0.4	0.1	0.4	0.2	13.6	12.9	12.8	12.3	26.8	38.9	14.2	14.1	13.9	16	41.7	43.1
MLP,Saliency	3.7	3.3	2.7	4.6	3.6	5.8	2.1	2.2	0.5	0.4	1.4	0.8	0.2	0	0.3	0.3	17.3	16.6	16.2	16.9	38.9	62.4	17.6	17.7	17.2	22.5	66.7	72.6
MLP-Agg,DeepLift	9.2	8.1	3.7	10.9	8.3	4	2.5	3	0.6	0.5	1.6	1.3	0.1	0.9	0.2	0.2	79.3	69.6	67.9	38.8	14.2	17.6	91	89.1	86.2	54.7	21	18.5
MLP-Agg,DeepLiftShap	9	7.9	3.6	10.8	8.2	4.1	2.5	2.9	0.7	0.5	2	1.2	0.2	0.7	0.3	0.2	79	69.9	67.8	37.9	14.1	17.7	89.1	89.6	85.9	53	20.7	18.7
MLP-Agg,IntegratedGradients	9.2	8.1	3.7	10.9	8.4	4.1	2.5	3.1	0.7	0.7	2	1.4	0.3	0.6	0.3	0.2	77.4	68.5	68.5	38	13.9	17.2	86.2	85.9	87	54.1	20.3	18
MLP-Agg,InputXGradient	11.1	9.6	5.4	13.7	10.5	4.5	3.7	3.6	1.2	1	2	2	0.7	0.6	0.8	0.6	50.6	46.4	46.5	49.8	16	22.5	54.7	53	54.1	80.5	28	26.8
MLP-Agg,GuidedBackprop	4.1	3.7	2.8	5.2	4	5.9	2.2	2.3	0.5	0.4	1.4	0.7	0.3	0	0.3	0.1	20.2	19	18.7	20.3	41.7	66.7	21	20.7	20.3	28	77.8	78.5
MLP-Agg,Saliency	4.1	3.7	2.7	5	3.9	6.2	2.2	2.3	0.7	0.5	2	1.2	0.2	0	0.2	0.4	18.4	17.7	17.3	19.6	43.1	72.6	18.5	18.7	18	26.8	78.5	90.3
###### Sample 4 of lung
Model + Explainer	CNN,DeepLift	CNN,DeepLiftShap	CNN,GuidedBackprop	CNN,InputXGradient	CNN,IntegratedGradients	CNN,Saliency	CNN,GuidedGradCam	CNN,GuidedGradCam++	CNN-Agg,DeepLift	CNN-Agg,DeepLiftShap	CNN-Agg,GuidedBackprop	CNN-Agg,InputXGradient	CNN-Agg,IntegratedGradients	CNN-Agg,Saliency	CNN-Agg,GuidedGradCam	CNN-Agg,GuidedGradCam++	MLP,DeepLift	MLP,DeepLiftShap	MLP,IntegratedGradients	MLP,InputXGradient	MLP,GuidedBackprop	MLP,Saliency	MLP-Agg,DeepLift	MLP-Agg,DeepLiftShap	MLP-Agg,IntegratedGradients	MLP-Agg,InputXGradient	MLP-Agg,GuidedBackprop	MLP-Agg,Saliency
CNN,DeepLift	7	6	3.6	7.7	5.5	2	1.5	2.3	0.6	0.8	1.1	0.9	0.5	0.5	0.3	0.2	10.9	10.5	10.5	11.1	3.2	4.2	11.2	11.1	11.1	13.7	4.2	4.7
CNN,DeepLiftShap	6	5.3	3.1	6.6	4.9	1.8	1.3	2.1	0.6	0.8	1.1	0.8	0.5	0.4	0.4	0.3	9.7	9.3	9.3	9.5	2.8	3.7	10	9.9	9.9	11.7	3.7	4.1
CNN,GuidedBackprop	3.6	3.1	3	3.9	2.9	1.5	1.3	2.1	0.5	0.5	0.6	0.4	0.4	0.5	0.4	0.3	4.4	4.3	4.4	5	2.4	3.2	4.5	4.4	4.4	6.3	3.2	3.3
CNN,InputXGradient	7.7	6.6	3.9	8.5	6.2	2.2	1.5	2.4	0.7	1	1.2	1	0.6	0.5	0.2	0.2	12.5	11.9	12	12.9	3.6	4.7	12.7	12.7	12.7	16.6	4.9	5.2
CNN,IntegratedGradients	5.5	4.9	2.9	6.2	4.6	1.7	1.2	2	0.7	0.9	0.9	0.9	0.6	0.5	0.3	0.3	8.7	8.4	8.5	9	2.8	3.5	8.9	8.9	9	11.3	3.6	3.9
CNN,Saliency	2	1.8	1.5	2.2	1.7	1.5	0.8	1.2	0.5	0.5	0.7	0.6	0.5	0.5	0.5	0.4	3.7	3.6	3.6	3.3	3.7	5	3.9	3.9	3.9	4.2	5.4	5.4
CNN,GuidedGradCam	1.5	1.3	1.3	1.5	1.2	0.8	0.8	1	0.4	0.4	0.4	0.4	0.4	0.5	0.6	0.7	2	1.9	1.9	2.1	1.2	1.6	2.1	2	2.1	2.6	1.6	1.7
CNN,GuidedGradCam++	2.3	2.1	2.1	2.4	2	1.2	1	1.7	0.5	0.5	0.6	0.5	0.5	0.5	0.5	0.4	3	2.9	3	3.1	1.9	2.5	3	3	3	3.6	2.5	2.5
CNN-Agg,DeepLift	0.6	0.6	0.5	0.7	0.7	0.5	0.4	0.5	58	52.5	54.4	49.5	46.9	18.1	0.3	5.5	1	1	1	1.1	0.6	0.7	1	1	1	1.2	0.7	1
CNN-Agg,DeepLiftShap	0.8	0.8	0.5	1	0.9	0.5	0.4	0.5	52.5	53.3	53.8	48.9	45.1	16.5	0.3	4.9	2	2.1	2	1.7	1	1.1	2	2	2	2.1	1.1	1.5
CNN-Agg,GuidedBackprop	1.1	1.1	0.6	1.2	0.9	0.7	0.4	0.6	54.4	53.8	76	54.9	47.2	16.2	0	5	2	2.1	2	2.4	1.2	1.5	2	2	2	3	1.7	2
CNN-Agg,InputXGradient	0.9	0.8	0.4	1	0.9	0.6	0.4	0.5	49.5	48.9	54.9	54.6	44.1	16.7	0	4.4	1.7	1.7	1.7	1.8	1	1.1	1.7	1.7	1.7	2.2	1.3	1.5
CNN-Agg,IntegratedGradients	0.5	0.5	0.4	0.6	0.6	0.5	0.4	0.5	46.9	45.1	47.2	44.1	46	15.4	0.1	5	0.9	1	1	1	0.7	0.7	1	1	1	1.1	1.1	1.3
CNN-Agg,Saliency	0.5	0.4	0.5	0.5	0.5	0.5	0.5	0.5	18.1	16.5	16.2	16.7	15.4	25.5	0.3	4.4	0.2	0.2	0.2	0.5	0.4	0.5	0.2	0.2	0.2	0.4	0.6	0.7
CNN-Agg,GuidedGradCam	0.3	0.4	0.4	0.2	0.3	0.5	0.6	0.5	0.3	0.3	0	0	0.1	0.3	16.3	32.5	0.3	0.3	0.3	0.1	0.2	0.3	0.2	0.2	0.2	0.2	0.2	0.2
CNN-Agg,GuidedGradCam++	0.2	0.3	0.3	0.2	0.3	0.4	0.7	0.4	5.5	4.9	5	4.4	5	4.4	32.5	58.6	0	0	0	0	0.2	0.2	0	0	0	0	0.3	0.2
MLP,DeepLift	10.9	9.7	4.4	12.5	8.7	3.7	2	3	1	2	2	1.7	0.9	0.2	0.3	0	76	69.1	67.8	37.2	11.2	12.5	82.2	81.5	80.6	51	12.8	14.3
MLP,DeepLiftShap	10.5	9.3	4.3	11.9	8.4	3.6	1.9	2.9	1	2.1	2.1	1.7	1	0.2	0.3	0	69.1	64.1	62.9	35.3	10.9	12.5	73.2	73.1	71.9	48.4	12.7	14.1
MLP,IntegratedGradients	10.5	9.3	4.4	12	8.5	3.6	1.9	3	1	2	2	1.7	1	0.2	0.3	0	67.8	62.9	63.4	35.1	10.8	12.4	71.3	71	72.2	48.1	12.9	14.1
MLP,InputXGradient	11.1	9.5	5	12.9	9	3.3	2.1	3.1	1.1	1.7	2.4	1.8	1	0.5	0.1	0	37.2	35.3	35.1	37.3	11.4	15.3	37.9	38.3	37.3	51.7	16.1	18.1
MLP,GuidedBackprop	3.2	2.8	2.4	3.6	2.8	3.7	1.2	1.9	0.6	1	1.2	1	0.7	0.4	0.2	0.2	11.2	10.9	10.8	11.4	25.1	37.4	11.5	11.6	10.9	15.2	40.3	41.5
MLP,Saliency	4.2	3.7	3.2	4.7	3.5	5	1.6	2.5	0.7	1.1	1.5	1.1	0.7	0.5	0.3	0.2	12.5	12.5	12.4	15.3	37.4	62.1	12.7	12.7	11.9	21.1	66.8	72
MLP-Agg,DeepLift	11.2	10	4.5	12.7	8.9	3.9	2.1	3	1	2	2	1.7	1	0.2	0.2	0	82.2	73.2	71.3	37.9	11.5	12.7	91.8	91.1	88.5	51.9	13	14.6
MLP-Agg,DeepLiftShap	11.1	9.9	4.4	12.7	8.9	3.9	2	3	1	2	2	1.7	1	0.2	0.2	0	81.5	73.1	71	38.3	11.6	12.7	91.1	91.1	88	52.2	13	14.5
MLP-Agg,IntegratedGradients	11.1	9.9	4.4	12.7	9	3.9	2.1	3	1	2	2	1.7	1	0.2	0.2	0	80.6	71.9	72.2	37.3	10.9	11.9	88.5	88	90	51	12.5	13.5
MLP-Agg,InputXGradient	13.7	11.7	6.3	16.6	11.3	4.2	2.6	3.6	1.2	2.1	3	2.2	1.1	0.4	0.2	0	51	48.4	48.1	51.7	15.2	21.1	51.9	52.2	51	81.8	21.3	24.6
MLP-Agg,GuidedBackprop	4.2	3.7	3.2	4.9	3.6	5.4	1.6	2.5	0.7	1.1	1.7	1.3	1.1	0.6	0.2	0.3	12.8	12.7	12.9	16.1	40.3	66.8	13	13	12.5	21.3	75.1	80
MLP-Agg,Saliency	4.7	4.1	3.3	5.2	3.9	5.4	1.7	2.5	1	1.5	2	1.5	1.3	0.7	0.2	0.2	14.3	14.1	14.1	18.1	41.5	72	14.6	14.5	13.5	24.6	80	89.1
###### Sample 1 of ovary
Model + Explainer	CNN,DeepLift	CNN,DeepLiftShap	CNN,GuidedBackprop	CNN,InputXGradient	CNN,IntegratedGradients	CNN,Saliency	CNN,GuidedGradCam	CNN,GuidedGradCam++	CNN-Agg,DeepLift	CNN-Agg,DeepLiftShap	CNN-Agg,GuidedBackprop	CNN-Agg,InputXGradient	CNN-Agg,IntegratedGradients	CNN-Agg,Saliency	CNN-Agg,GuidedGradCam	CNN-Agg,GuidedGradCam++	MLP,DeepLift	MLP,DeepLiftShap	MLP,IntegratedGradients	MLP,InputXGradient	MLP,GuidedBackprop	MLP,Saliency	MLP-Agg,DeepLift	MLP-Agg,DeepLiftShap	MLP-Agg,IntegratedGradients	MLP-Agg,InputXGradient	MLP-Agg,GuidedBackprop	MLP-Agg,Saliency
CNN,DeepLift	6.5	5.9	3.5	6.9	5.4	2.4	1.6	1.9	0.4	0.6	0.5	0.4	0.5	0.3	0.4	0.1	8.3	8.1	8.1	10.2	2.4	3.7	8.7	8.7	8.4	12.6	4.3	4.3
CNN,DeepLiftShap	5.9	5.3	3.2	6.2	4.9	2.2	1.4	1.8	0.5	0.5	0.5	0.4	0.4	0.4	0.4	0.2	7.5	7.3	7.3	8.8	2.2	3.5	7.8	7.8	7.5	10.8	3.9	4
CNN,GuidedBackprop	3.5	3.2	2.8	3.7	2.9	1.8	1.4	1.7	0.4	0.5	0.5	0.4	0.5	0.4	0.4	0.2	3.9	3.8	3.8	4.8	1.9	2.9	4	4	3.9	5.9	3.2	3.2
CNN,InputXGradient	6.9	6.2	3.7	7.4	5.8	2.5	1.6	2	0.4	0.5	0.4	0.4	0.4	0.4	0.4	0.1	8.8	8.5	8.6	11	2.5	3.7	9.1	9.2	8.9	13.5	4.2	4.2
CNN,IntegratedGradients	5.4	4.9	2.9	5.8	4.7	2	1.3	1.6	0.4	0.5	0.4	0.5	0.5	0.5	0.4	0.2	7.1	6.8	6.9	8.3	2	2.9	7.6	7.4	7.3	10	3.3	3.3
CNN,Saliency	2.4	2.2	1.8	2.5	2	2.1	0.9	1.2	0.3	0.5	0.5	0.4	0.5	0.4	0.4	0.3	4.7	4.5	4.6	3.7	4.2	6.2	4.9	4.9	4.8	4.6	6.6	6.8
CNN,GuidedGradCam	1.6	1.4	1.4	1.6	1.3	0.9	0.8	0.9	0.5	0.5	0.5	0.5	0.5	0.4	0.5	0.2	1.6	1.6	1.6	2.1	1	1.3	1.7	1.7	1.6	2.5	1.5	1.5
CNN,GuidedGradCam++	1.9	1.8	1.7	2	1.6	1.2	0.9	1.3	0.4	0.5	0.4	0.5	0.4	0.4	0.4	0.4	2.8	2.7	2.7	2.6	1.4	2	2.8	2.8	2.8	3.2	2.2	2.1
CNN-Agg,DeepLift	0.4	0.5	0.4	0.4	0.4	0.3	0.5	0.4	63	56.2	56	54	51.1	14.3	4.3	3.2	1.2	1	1.1	0.8	0.5	0.4	1.5	1.5	1.7	1	0.2	0.5
CNN-Agg,DeepLiftShap	0.6	0.5	0.5	0.5	0.5	0.5	0.5	0.5	56.2	56	55.3	52.9	48.8	14.2	4.3	3	1.7	1.4	1.6	0.8	0.8	0.7	2	2	2.2	1	0.7	0.7
CNN-Agg,GuidedBackprop	0.5	0.5	0.5	0.4	0.4	0.5	0.5	0.4	56	55.3	73.1	54.6	53.4	12.2	4.6	3	1.7	1.5	1.7	0.9	1.2	1.1	1.7	2	2	1	1	1.2
CNN-Agg,InputXGradient	0.4	0.4	0.4	0.4	0.5	0.4	0.5	0.5	54	52.9	54.6	57.5	48	15.2	3.3	3.4	1.3	1.1	1.3	0.8	0.6	0.5	1.5	1.6	1.7	1	0.5	0.5
CNN-Agg,IntegratedGradients	0.5	0.4	0.5	0.4	0.5	0.5	0.5	0.4	51.1	48.8	53.4	48	51	12.5	4	3.6	1.6	1.3	1.5	0.9	1	1.1	1.7	1.8	2	1.1	0.7	1.5
CNN-Agg,Saliency	0.3	0.4	0.4	0.4	0.5	0.4	0.4	0.4	14.3	14.2	12.2	15.2	12.5	26.8	0.9	3.5	0.4	0.4	0.4	0.2	0.5	0.6	0.3	0.5	0.5	0.1	0.6	0.5
CNN-Agg,GuidedGradCam	0.4	0.4	0.4	0.4	0.4	0.4	0.5	0.4	4.3	4.3	4.6	3.3	4	0.9	4	0.3	0	0	0	0.2	0.3	0.2	0	0	0	0.1	0.2	0.2
CNN-Agg,GuidedGradCam++	0.1	0.2	0.2	0.1	0.2	0.3	0.2	0.4	3.2	3	3	3.4	3.6	3.5	0.3	85.5	0	0	0	0	0.1	0	0	0	0	0	0	0
MLP,DeepLift	8.3	7.5	3.9	8.8	7.1	4.7	1.6	2.8	1.2	1.7	1.7	1.3	1.6	0.4	0	0	71.5	63.3	65.6	31	12.7	17.1	79	77.8	77.8	42.3	18.6	18.7
MLP,DeepLiftShap	8.1	7.3	3.8	8.5	6.8	4.5	1.6	2.7	1	1.4	1.5	1.1	1.3	0.4	0	0	63.3	58.2	59.5	29.3	12	16.5	67.9	68.3	67.4	39.6	17.7	18.1
MLP,IntegratedGradients	8.1	7.3	3.8	8.6	6.9	4.6	1.6	2.7	1.1	1.6	1.7	1.3	1.5	0.4	0	0	65.6	59.5	62.4	29.3	11.8	15.9	70.8	70.5	71.9	39.1	17	17.4
MLP,InputXGradient	10.2	8.8	4.8	11	8.3	3.7	2.1	2.6	0.8	0.8	0.9	0.8	0.9	0.2	0.2	0	31	29.3	29.3	35.3	8.4	11.3	32.3	31.8	31.3	49.7	13	13.4
MLP,GuidedBackprop	2.4	2.2	1.9	2.5	2	4.2	1	1.4	0.5	0.8	1.2	0.6	1	0.5	0.3	0.1	12.7	12	11.8	8.4	24.6	37	13.6	13	13	10.6	39.6	40.8
MLP,Saliency	3.7	3.5	2.9	3.7	2.9	6.2	1.3	2	0.4	0.7	1.1	0.5	1.1	0.6	0.2	0	17.1	16.5	15.9	11.3	37	62.7	18.6	17.8	17.5	14.3	67.4	73.4
MLP-Agg,DeepLift	8.7	7.8	4	9.1	7.6	4.9	1.7	2.8	1.5	2	1.7	1.5	1.7	0.3	0	0	79	67.9	70.8	32.3	13.6	18.6	93.5	89.1	90.1	44	20	20.2
MLP-Agg,DeepLiftShap	8.7	7.8	4	9.2	7.4	4.9	1.7	2.8	1.5	2	2	1.6	1.8	0.5	0	0	77.8	68.3	70.5	31.8	13	17.8	89.1	88.8	87	43	19	19.5
MLP-Agg,IntegratedGradients	8.4	7.5	3.9	8.9	7.3	4.8	1.6	2.8	1.7	2.2	2	1.7	2	0.5	0	0	77.8	67.4	71.9	31.3	13	17.5	90.1	87	90.6	41.9	19	19
MLP-Agg,InputXGradient	12.6	10.8	5.9	13.5	10	4.6	2.5	3.2	1	1	1	1	1.1	0.1	0.1	0	42.3	39.6	39.1	49.7	10.6	14.3	44	43	41.9	81.8	16.3	17
MLP-Agg,GuidedBackprop	4.3	3.9	3.2	4.2	3.3	6.6	1.5	2.2	0.2	0.7	1	0.5	0.7	0.6	0.2	0	18.6	17.7	17	13	39.6	67.4	20	19	19	16.3	77.8	79.6
MLP-Agg,Saliency	4.3	4	3.2	4.2	3.3	6.8	1.5	2.1	0.5	0.7	1.2	0.5	1.5	0.5	0.2	0	18.7	18.1	17.4	13.4	40.8	73.4	20.2	19.5	19	17	79.6	92.1
###### Sample 2 of ovary
Model + Explainer	CNN,DeepLift	CNN,DeepLiftShap	CNN,GuidedBackprop	CNN,InputXGradient	CNN,IntegratedGradients	CNN,Saliency	CNN,GuidedGradCam	CNN,GuidedGradCam++	CNN-Agg,DeepLift	CNN-Agg,DeepLiftShap	CNN-Agg,GuidedBackprop	CNN-Agg,InputXGradient	CNN-Agg,IntegratedGradients	CNN-Agg,Saliency	CNN-Agg,GuidedGradCam	CNN-Agg,GuidedGradCam++	MLP,DeepLift	MLP,DeepLiftShap	MLP,IntegratedGradients	MLP,InputXGradient	MLP,GuidedBackprop	MLP,Saliency	MLP-Agg,DeepLift	MLP-Agg,DeepLiftShap	MLP-Agg,IntegratedGradients	MLP-Agg,InputXGradient	MLP-Agg,GuidedBackprop	MLP-Agg,Saliency
CNN,DeepLift	6.2	5.8	3.4	6.4	5.4	2.1	2	1.7	0.4	0.4	0.3	0.3	0.4	0.5	0.5	0.2	7.2	7	7	9.4	1.8	2.7	7.3	7.2	7.4	11.7	2.6	3.1
CNN,DeepLiftShap	5.8	5.5	3.2	6	5	2	1.8	1.7	0.4	0.4	0.3	0.3	0.4	0.5	0.4	0.2	6.4	6.3	6.3	8.6	1.6	2.4	6.4	6.4	6.5	10.7	2.4	2.8
CNN,GuidedBackprop	3.4	3.2	2.8	3.5	2.9	1.8	1.6	1.6	0.4	0.5	0.4	0.4	0.5	0.4	0.4	0.3	3.7	3.7	3.7	4.8	2	3	3.8	3.7	3.8	6.2	2.9	3.4
CNN,InputXGradient	6.4	6	3.5	6.7	5.6	2.2	2	1.8	0.3	0.4	0.3	0.3	0.4	0.7	0.4	0.1	7.5	7.3	7.3	10	2	3	7.5	7.5	7.7	12.5	2.9	3.4
CNN,IntegratedGradients	5.4	5	2.9	5.6	4.8	2	1.7	1.6	0.4	0.4	0.3	0.3	0.4	0.5	0.4	0.3	6.4	6.3	6.4	8	1.7	2.4	6.6	6.5	6.7	9.9	2.4	2.7
CNN,Saliency	2.1	2	1.8	2.2	2	1.9	0.9	1.2	0.4	0.4	0.4	0.4	0.4	0.4	0.5	0.3	4	3.9	4	3.1	3.7	5.4	4	4.1	4.2	3.5	5.5	5.9
CNN,GuidedGradCam	2	1.8	1.6	2	1.7	0.9	1.2	1	0.4	0.4	0.4	0.5	0.5	0.4	0.5	0.3	1.7	1.7	1.7	2.6	1.3	1.8	1.7	1.7	1.7	3.3	1.7	1.9
CNN,GuidedGradCam++	1.7	1.7	1.6	1.8	1.6	1.2	1	1.2	0.4	0.4	0.4	0.4	0.4	0.4	0.4	0.4	2.7	2.6	2.7	2.5	1.4	2.1	2.7	2.7	2.7	3.1	2	2.3
CNN-Agg,DeepLift	0.4	0.4	0.4	0.3	0.4	0.4	0.4	0.4	60.3	56.6	57.8	53.1	48.3	14.1	19.1	2.8	1.9	1.9	1.8	1	0.8	1	2	2	2	1.7	1	1
CNN-Agg,DeepLiftShap	0.4	0.4	0.5	0.4	0.4	0.4	0.4	0.4	56.6	56.6	56	50.1	46.5	12.8	17.7	2.4	1.2	1.2	1.1	1	0.9	1.1	1.2	1.2	1.2	1.7	1.5	1.3
CNN-Agg,GuidedBackprop	0.3	0.3	0.4	0.3	0.3	0.4	0.4	0.4	57.8	56	74.3	56.2	49.5	13.3	21.8	2.6	1.9	1.9	1.8	1	1.2	1.3	2	2	2	1.7	1.7	1.3
CNN-Agg,InputXGradient	0.3	0.3	0.4	0.3	0.3	0.4	0.5	0.4	53.1	50.1	56.2	58.5	48.7	14.6	17.3	2.4	1.4	1.4	1.3	1	0.8	1	1.5	1.5	1.5	1.7	1.5	1.1
CNN-Agg,IntegratedGradients	0.4	0.4	0.5	0.4	0.4	0.4	0.5	0.4	48.3	46.5	49.5	48.7	47	12.7	16.4	2.9	1.5	1.4	1.3	0.8	0.6	0.7	1.6	1.6	1.6	1.2	0.7	0.7
CNN-Agg,Saliency	0.5	0.5	0.4	0.7	0.5	0.4	0.4	0.4	14.1	12.8	13.3	14.6	12.7	21.5	5.4	3.7	0.5	0.6	0.6	0.9	0.3	0.1	0.5	0.5	0.5	1.3	0	0
CNN-Agg,GuidedGradCam	0.5	0.4	0.4	0.4	0.4	0.5	0.5	0.4	19.1	17.7	21.8	17.3	16.4	5.4	15	1.6	0.8	0.8	0.6	0.7	0.3	0.2	0.7	0.7	0.7	0.6	0.2	0.3
CNN-Agg,GuidedGradCam++	0.2	0.2	0.3	0.1	0.3	0.3	0.3	0.4	2.8	2.4	2.6	2.4	2.9	3.7	1.6	82.8	0	0	0	0	0	0	0	0	0	0	0	0
MLP,DeepLift	7.2	6.4	3.7	7.5	6.4	4	1.7	2.7	1.9	1.2	1.9	1.4	1.5	0.5	0.8	0	72.3	65	61.6	30.1	11.9	15.8	78.9	78.4	75.6	39.6	16.9	17.1
MLP,DeepLiftShap	7	6.3	3.7	7.3	6.3	3.9	1.7	2.6	1.9	1.2	1.9	1.4	1.4	0.6	0.8	0	65	59.8	56.7	28.8	11.5	15.4	69.4	70.1	67.3	38.1	16.6	16.8
MLP,IntegratedGradients	7	6.3	3.7	7.3	6.4	4	1.7	2.7	1.8	1.1	1.8	1.3	1.3	0.6	0.6	0	61.6	56.7	57.4	27.7	11.2	15.2	65.1	65	67.6	36.4	16.2	16.7
MLP,InputXGradient	9.4	8.6	4.8	10	8	3.1	2.6	2.5	1	1	1	1	0.8	0.9	0.7	0	30.1	28.8	27.7	34.6	7.7	10.3	30.2	30.6	30.2	49.2	10.7	11.6
MLP,GuidedBackprop	1.8	1.6	2	2	1.7	3.7	1.3	1.4	0.8	0.9	1.2	0.8	0.6	0.3	0.3	0	11.9	11.5	11.2	7.7	23.4	36	12.2	12.5	11.7	9.6	38.6	39.2
MLP,Saliency	2.7	2.4	3	3	2.4	5.4	1.8	2.1	1	1.1	1.3	1	0.7	0.1	0.2	0	15.8	15.4	15.2	10.3	36	64	16.1	16.6	15.9	12.6	66.9	74
MLP-Agg,DeepLift	7.3	6.4	3.8	7.5	6.6	4	1.7	2.7	2	1.2	2	1.5	1.6	0.5	0.7	0	78.9	69.4	65.1	30.2	12.2	16.1	93.3	90.3	84.2	39.1	17.4	17.5
MLP-Agg,DeepLiftShap	7.2	6.4	3.7	7.5	6.5	4.1	1.7	2.7	2	1.2	2	1.5	1.6	0.5	0.7	0	78.4	70.1	65	30.6	12.5	16.6	90.3	90.6	83.3	40.1	18	18
MLP-Agg,IntegratedGradients	7.4	6.5	3.8	7.7	6.7	4.2	1.7	2.7	2	1.2	2	1.5	1.6	0.5	0.7	0	75.6	67.3	67.6	30.2	11.7	15.9	84.2	83.3	87	39.5	17	17.5
MLP-Agg,InputXGradient	11.7	10.7	6.2	12.5	9.9	3.5	3.3	3.1	1.7	1.7	1.7	1.7	1.2	1.3	0.6	0	39.6	38.1	36.4	49.2	9.6	12.6	39.1	40.1	39.5	81	12.4	13.9
MLP-Agg,GuidedBackprop	2.6	2.4	2.9	2.9	2.4	5.5	1.7	2	1	1.5	1.7	1.5	0.7	0	0.2	0	16.9	16.6	16.2	10.7	38.6	66.9	17.4	18	17	12.4	77	75.2
MLP-Agg,Saliency	3.1	2.8	3.4	3.4	2.7	5.9	1.9	2.3	1	1.3	1.3	1.1	0.7	0	0.3	0	17.1	16.8	16.7	11.6	39.2	74	17.5	18	17.5	13.9	75.2	90
###### Sample 3 of ovary
Model + Explainer	CNN,DeepLift	CNN,DeepLiftShap	CNN,GuidedBackprop	CNN,InputXGradient	CNN,IntegratedGradients	CNN,Saliency	CNN,GuidedGradCam	CNN,GuidedGradCam++	CNN-Agg,DeepLift	CNN-Agg,DeepLiftShap	CNN-Agg,GuidedBackprop	CNN-Agg,InputXGradient	CNN-Agg,IntegratedGradients	CNN-Agg,Saliency	CNN-Agg,GuidedGradCam	CNN-Agg,GuidedGradCam++	MLP,DeepLift	MLP,DeepLiftShap	MLP,IntegratedGradients	MLP,InputXGradient	MLP,GuidedBackprop	MLP,Saliency	MLP-Agg,DeepLift	MLP-Agg,DeepLiftShap	MLP-Agg,IntegratedGradients	MLP-Agg,InputXGradient	MLP-Agg,GuidedBackprop	MLP-Agg,Saliency
CNN,DeepLift	5.6	5.2	3.1	6.1	5.1	2.1	1.8	1.9	0.3	0.4	0.3	0.5	0.3	0.4	0.4	0.2	7.7	7.5	7.5	8.6	1.8	2.8	7.8	7.8	7.9	10.4	2.8	3
CNN,DeepLiftShap	5.2	4.8	2.8	5.6	4.7	2	1.7	1.8	0.5	0.6	0.5	0.7	0.4	0.5	0.4	0.3	7.1	6.9	6.8	7.6	1.7	2.6	7.2	7.1	7.2	9.1	2.8	2.7
CNN,GuidedBackprop	3.1	2.8	2.7	3.4	2.8	1.7	1.7	1.7	0.3	0.3	0.3	0.5	0.3	0.2	0.5	0.2	4	4	4	4.6	2	3	4	4.1	4.2	5.7	3	3.4
CNN,InputXGradient	6.1	5.6	3.4	6.8	5.7	2.3	2	2	0.3	0.4	0.4	0.5	0.3	0.4	0.4	0.3	8.9	8.6	8.6	9.9	2.1	3.2	9	9	9.1	12.1	3.5	3.5
CNN,IntegratedGradients	5.1	4.7	2.8	5.7	4.7	1.9	1.7	1.7	0.2	0.4	0.3	0.4	0.2	0.4	0.4	0.2	7.1	6.9	7	7.9	1.6	2.3	7.3	7.2	7.4	9.2	2.4	2.5
CNN,Saliency	2.1	2	1.7	2.3	1.9	2	1.1	1.2	0.6	0.6	0.6	0.5	0.5	0.3	0.5	0.4	4.3	4.2	4.2	3.4	3.8	5.7	4.3	4.3	4.4	4.3	6	6.3
CNN,GuidedGradCam	1.8	1.7	1.7	2	1.7	1.1	1.2	1.3	0.4	0.4	0.4	0.4	0.4	0.4	0.5	0.3	2.6	2.5	2.5	2.6	1.5	2.1	2.6	2.7	2.7	3	2.1	2.3
CNN,GuidedGradCam++	1.9	1.8	1.7	2	1.7	1.2	1.3	1.3	0.3	0.3	0.3	0.3	0.2	0.3	0.5	0.3	3	3	3	2.8	1.3	1.9	3.1	3.1	3.1	3.3	1.9	2.1
CNN-Agg,DeepLift	0.3	0.5	0.3	0.3	0.2	0.6	0.4	0.3	62.6	57.5	59.2	51.8	48.9	14.1	12.8	3.2	1.2	1	0.9	0.6	1.2	1.6	1.2	1.2	1.2	0.6	1.2	1.6
CNN-Agg,DeepLiftShap	0.4	0.6	0.3	0.4	0.4	0.6	0.4	0.3	57.5	57.8	58.8	51.1	47.3	13.6	12	3	1.2	1.1	1	0.8	1.4	1.8	1.2	1.2	1.2	1	1.6	2
CNN-Agg,GuidedBackprop	0.3	0.5	0.3	0.4	0.3	0.6	0.4	0.3	59.2	58.8	78.3	55.9	50.8	12.9	14.1	3	1.5	1.3	1.2	0.9	1.3	1.6	1.5	1.5	1.5	1.1	1.3	1.6
CNN-Agg,InputXGradient	0.5	0.7	0.5	0.5	0.4	0.5	0.4	0.3	51.8	51.1	55.9	59.1	46.3	15.3	12.1	3.2	0.7	0.6	0.6	0.8	1	1.4	0.7	0.7	0.7	1	1.3	1.3
CNN-Agg,IntegratedGradients	0.3	0.4	0.3	0.3	0.2	0.5	0.4	0.2	48.9	47.3	50.8	46.3	52.1	12.5	10.7	3.2	0.3	0.2	0.2	0.1	0.7	0.8	0.2	0.2	0.2	0	0.5	0.8
CNN-Agg,Saliency	0.4	0.5	0.2	0.4	0.4	0.3	0.4	0.3	14.1	13.6	12.9	15.3	12.5	21.1	5.5	3.8	0.3	0.3	0.3	0.3	0.2	0	0.2	0.2	0.1	0	0	0
CNN-Agg,GuidedGradCam	0.4	0.4	0.5	0.4	0.4	0.5	0.5	0.5	12.8	12	14.1	12.1	10.7	5.5	9.6	2.5	0.2	0.2	0.2	0.4	0.6	0.6	0.2	0.2	0.2	0.1	0.5	0.5
CNN-Agg,GuidedGradCam++	0.2	0.3	0.2	0.3	0.2	0.4	0.3	0.3	3.2	3	3	3.2	3.2	3.8	2.5	88.3	0	0	0	0	0	0	0	0	0	0	0	0
MLP,DeepLift	7.7	7.1	4	8.9	7.1	4.3	2.6	3	1.2	1.2	1.5	0.7	0.3	0.3	0.2	0	74.6	66.8	66.9	33.5	10.8	14.7	81.4	80.9	80	43.4	16.5	15.4
MLP,DeepLiftShap	7.5	6.9	4	8.6	6.9	4.2	2.5	3	1	1.1	1.3	0.6	0.2	0.3	0.2	0	66.8	61.1	61.2	31.6	10.3	13.9	71.4	71.5	70.6	40.8	15.4	14.7
MLP,IntegratedGradients	7.5	6.8	4	8.6	7	4.2	2.5	3	0.9	1	1.2	0.6	0.2	0.3	0.2	0	66.9	61.2	62.1	31.4	10.3	14	71.4	71.2	71.8	40.4	15.4	14.8
MLP,InputXGradient	8.6	7.6	4.6	9.9	7.9	3.4	2.6	2.8	0.6	0.8	0.9	0.8	0.1	0.3	0.4	0	33.5	31.6	31.4	35.7	7.7	9.8	34.8	34.4	34.5	50.1	11	10.9
MLP,GuidedBackprop	1.8	1.7	2	2.1	1.6	3.8	1.5	1.3	1.2	1.4	1.3	1	0.7	0.2	0.6	0	10.8	10.3	10.3	7.7	24.7	37.2	11	10.6	11.2	9.4	39.9	41.3
MLP,Saliency	2.8	2.6	3	3.2	2.3	5.7	2.1	1.9	1.6	1.8	1.6	1.4	0.8	0	0.6	0	14.7	13.9	14	9.8	37.2	62.4	14.8	14.1	15.1	11.8	67.5	72.6
MLP-Agg,DeepLift	7.8	7.2	4	9	7.3	4.3	2.6	3.1	1.2	1.2	1.5	0.7	0.2	0.2	0.2	0	81.4	71.4	71.4	34.8	11	14.8	93.1	91	89.7	44.4	17	15.4
MLP-Agg,DeepLiftShap	7.8	7.1	4.1	9	7.2	4.3	2.7	3.1	1.2	1.2	1.5	0.7	0.2	0.2	0.2	0	80.9	71.5	71.2	34.4	10.6	14.1	91	91.5	88.3	44.5	16	14.5
MLP-Agg,IntegratedGradients	7.9	7.2	4.2	9.1	7.4	4.4	2.7	3.1	1.2	1.2	1.5	0.7	0.2	0.1	0.2	0	80	70.6	71.8	34.5	11.2	15.1	89.7	88.3	92	44.2	16.9	16
MLP-Agg,InputXGradient	10.4	9.1	5.7	12.1	9.2	4.3	3	3.3	0.6	1	1.1	1	0	0	0.1	0	43.4	40.8	40.4	50.1	9.4	11.8	44.4	44.5	44.2	81	13.4	12.8
MLP-Agg,GuidedBackprop	2.8	2.8	3	3.5	2.4	6	2.1	1.9	1.2	1.6	1.3	1.3	0.5	0	0.5	0	16.5	15.4	15.4	11	39.9	67.5	17	16	16.9	13.4	76.6	79.5
MLP-Agg,Saliency	3	2.7	3.4	3.5	2.5	6.3	2.3	2.1	1.6	2	1.6	1.3	0.8	0	0.5	0	15.4	14.7	14.8	10.9	41.3	72.6	15.4	14.5	16	12.8	79.5	90.1
###### Sample 4 of ovary
Model + Explainer	CNN,DeepLift	CNN,DeepLiftShap	CNN,GuidedBackprop	CNN,InputXGradient	CNN,IntegratedGradients	CNN,Saliency	CNN,GuidedGradCam	CNN,GuidedGradCam++	CNN-Agg,DeepLift	CNN-Agg,DeepLiftShap	CNN-Agg,GuidedBackprop	CNN-Agg,InputXGradient	CNN-Agg,IntegratedGradients	CNN-Agg,Saliency	CNN-Agg,GuidedGradCam	CNN-Agg,GuidedGradCam++	MLP,DeepLift	MLP,DeepLiftShap	MLP,IntegratedGradients	MLP,InputXGradient	MLP,GuidedBackprop	MLP,Saliency	MLP-Agg,DeepLift	MLP-Agg,DeepLiftShap	MLP-Agg,IntegratedGradients	MLP-Agg,InputXGradient	MLP-Agg,GuidedBackprop	MLP-Agg,Saliency
CNN,DeepLift	5.7	5.1	3.1	6.1	5.1	2	1.7	1.8	0.5	0.6	0.4	0.6	0.5	0.7	0.4	0.3	7.4	7.2	7.1	8.7	2	2.7	7.4	7.5	7.3	10.3	3.2	3.1
CNN,DeepLiftShap	5.1	4.7	2.8	5.5	4.6	1.9	1.6	1.6	0.4	0.5	0.3	0.5	0.5	0.6	0.4	0.3	6.5	6.3	6.3	7.5	1.8	2.5	6.5	6.5	6.5	8.8	3	2.9
CNN,GuidedBackprop	3.1	2.8	2.7	3.3	2.8	1.7	1.5	1.6	0.4	0.4	0.4	0.4	0.4	0.6	0.5	0.3	3.7	3.7	3.7	4.4	2.1	3	3.7	3.8	3.7	5.2	3.3	3.4
CNN,InputXGradient	6.1	5.5	3.3	6.6	5.5	2.2	1.9	1.8	0.5	0.6	0.4	0.5	0.5	0.6	0.4	0.2	8.3	8.1	8	9.5	2.2	3.1	8.5	8.6	8.2	11.4	3.5	3.5
CNN,IntegratedGradients	5.1	4.6	2.8	5.5	4.7	1.9	1.6	1.6	0.5	0.6	0.4	0.5	0.5	0.6	0.4	0.3	6.7	6.5	6.5	7.8	1.8	2.5	6.8	6.8	6.7	9	2.9	2.8
CNN,Saliency	2	1.9	1.7	2.2	1.9	1.8	1	1.2	0.6	0.5	0.6	0.5	0.5	0.6	0.5	0.3	4.1	4	3.9	3.3	3.6	5.1	4.2	4.3	4	3.9	5.5	5.6
CNN,GuidedGradCam	1.7	1.6	1.5	1.9	1.6	1	1.1	1	0.5	0.6	0.5	0.5	0.5	0.5	0.5	0.3	1.8	1.8	1.8	2.3	1.3	1.8	1.9	1.9	1.8	2.7	1.9	1.9
CNN,GuidedGradCam++	1.8	1.6	1.6	1.8	1.6	1.2	1	1.2	0.3	0.4	0.3	0.3	0.3	0.5	0.5	0.3	2.6	2.5	2.6	2.6	1.5	1.9	2.5	2.6	2.6	3	2.2	2.2
CNN-Agg,DeepLift	0.5	0.4	0.4	0.5	0.5	0.6	0.5	0.3	56	52.4	57.2	53.1	44.3	9.5	15.7	2.7	1.6	1.6	1.1	1.1	1.2	1.3	1.8	2	2	1.2	1	1.7
CNN-Agg,DeepLiftShap	0.6	0.5	0.4	0.6	0.6	0.5	0.6	0.4	52.4	57.3	55.5	51.3	43.7	8.6	16.6	3.2	0.8	0.9	0.6	1.2	1.2	1.3	0.8	1	1	1	1.2	1.5
CNN-Agg,GuidedBackprop	0.4	0.3	0.4	0.4	0.4	0.6	0.5	0.3	57.2	55.5	76.1	59.1	46.8	11.3	20.1	3	0.8	0.8	0.6	1	1.2	1.3	0.7	0.7	0.5	1	1.1	1.5
CNN-Agg,InputXGradient	0.6	0.5	0.4	0.5	0.5	0.5	0.5	0.3	53.1	51.3	59.1	62.5	43.3	11.7	15.8	3.3	1.1	1.1	0.7	0.9	1.3	1.7	1	1	0.7	1	1.7	2
CNN-Agg,IntegratedGradients	0.5	0.5	0.4	0.5	0.5	0.5	0.5	0.3	44.3	43.7	46.8	43.3	43.8	8.8	15.6	3.3	0.5	0.5	0.4	0.9	0.8	0.9	0.5	0.5	0.5	1.2	0.5	1.5
CNN-Agg,Saliency	0.7	0.6	0.6	0.6	0.6	0.6	0.5	0.5	9.5	8.6	11.3	11.7	8.8	19	2.9	3.2	1	0.9	0.8	0.6	0.7	1	0.8	0.8	0.8	0.7	1	1
CNN-Agg,GuidedGradCam	0.4	0.4	0.5	0.4	0.4	0.5	0.5	0.5	15.7	16.6	20.1	15.8	15.6	2.9	11.3	1.1	0.6	0.6	0.5	0.8	0.9	0.8	0.6	0.7	0.7	0.8	0.8	1.1
CNN-Agg,GuidedGradCam++	0.3	0.3	0.3	0.2	0.3	0.3	0.3	0.3	2.7	3.2	3	3.3	3.3	3.2	1.1	78.3	0.2	0.2	0.1	0.2	0.2	0.3	0.2	0.2	0.2	0.3	0.2	0.2
MLP,DeepLift	7.4	6.5	3.7	8.3	6.7	4.1	1.8	2.6	1.6	0.8	0.8	1.1	0.5	1	0.6	0.2	73.3	66.5	64.4	32.3	12.9	17.2	80.8	80.1	77.3	45.2	18.9	19.6
MLP,DeepLiftShap	7.2	6.3	3.7	8.1	6.5	4	1.8	2.5	1.6	0.9	0.8	1.1	0.5	0.9	0.6	0.2	66.5	61.5	59.4	31.1	12.5	16.5	71.6	71.6	69.1	42.7	18.4	18.9
MLP,IntegratedGradients	7.1	6.3	3.7	8	6.5	3.9	1.8	2.6	1.1	0.6	0.6	0.7	0.4	0.8	0.5	0.1	64.4	59.4	59.8	30	11.9	15.9	68.7	68.6	70.1	40.8	17.9	18.3
MLP,InputXGradient	8.7	7.5	4.4	9.5	7.8	3.3	2.3	2.6	1.1	1.2	1	0.9	0.9	0.6	0.8	0.2	32.3	31.1	30	34.8	8.2	9.9	33.3	33.2	32.1	48.9	10.9	11.2
MLP,GuidedBackprop	2	1.8	2.1	2.2	1.8	3.6	1.3	1.5	1.2	1.2	1.2	1.3	0.8	0.7	0.9	0.2	12.9	12.5	11.9	8.2	24.9	37.4	13.7	14.3	13.1	11	39.4	41.6
MLP,Saliency	2.7	2.5	3	3.1	2.5	5.1	1.8	1.9	1.3	1.3	1.3	1.7	0.9	1	0.8	0.3	17.2	16.5	15.9	9.9	37.4	62.7	18.3	19.3	17.3	13.6	65.7	73.4
MLP-Agg,DeepLift	7.4	6.5	3.7	8.5	6.8	4.2	1.9	2.5	1.8	0.8	0.7	1	0.5	0.8	0.6	0.2	80.8	71.6	68.7	33.3	13.7	18.3	93.5	92.2	85.7	47.3	20	20.7
MLP-Agg,DeepLiftShap	7.5	6.5	3.8	8.6	6.8	4.3	1.9	2.6	2	1	0.7	1	0.5	0.8	0.7	0.2	80.1	71.6	68.6	33.2	14.3	19.3	92.2	92.5	85.6	46.6	21	22
MLP-Agg,IntegratedGradients	7.3	6.5	3.7	8.2	6.7	4	1.8	2.6	2	1	0.5	0.7	0.5	0.8	0.7	0.2	77.3	69.1	70.1	32.1	13.1	17.3	85.7	85.6	89.8	44.9	18.8	19.5
MLP-Agg,InputXGradient	10.3	8.8	5.2	11.4	9	3.9	2.7	3	1.2	1	1	1	1.2	0.7	0.8	0.3	45.2	42.7	40.8	48.9	11	13.6	47.3	46.6	44.9	81	15.3	14.5
MLP-Agg,GuidedBackprop	3.2	3	3.3	3.5	2.9	5.5	1.9	2.2	1	1.2	1.1	1.7	0.5	1	0.8	0.2	18.9	18.4	17.9	10.9	39.4	65.7	20	21	18.8	15.3	74	76.4
MLP-Agg,Saliency	3.1	2.9	3.4	3.5	2.8	5.6	1.9	2.2	1.7	1.5	1.5	2	1.5	1	1.1	0.2	19.6	18.9	18.3	11.2	41.6	73.4	20.7	22	19.5	14.5	76.4	92.1
###### Sample 1 of pancreas
Model + Explainer	CNN,DeepLift	CNN,DeepLiftShap	CNN,GuidedBackprop	CNN,InputXGradient	CNN,IntegratedGradients	CNN,Saliency	CNN,GuidedGradCam	CNN,GuidedGradCam++	CNN-Agg,DeepLift	CNN-Agg,DeepLiftShap	CNN-Agg,GuidedBackprop	CNN-Agg,InputXGradient	CNN-Agg,IntegratedGradients	CNN-Agg,Saliency	CNN-Agg,GuidedGradCam	CNN-Agg,GuidedGradCam++	MLP,DeepLift	MLP,DeepLiftShap	MLP,IntegratedGradients	MLP,InputXGradient	MLP,GuidedBackprop	MLP,Saliency	MLP-Agg,DeepLift	MLP-Agg,DeepLiftShap	MLP-Agg,IntegratedGradients	MLP-Agg,InputXGradient	MLP-Agg,GuidedBackprop	MLP-Agg,Saliency
CNN,DeepLift	18.9	16.3	8.9	18.5	16.2	4.5	4.4	5.1	0.9	0.7	1.1	0.5	0.4	0.7	0.7	0.3	20.7	20.4	20.7	23.8	2.6	3.6	20.9	20.7	21.3	28.7	3.9	4.9
CNN,DeepLiftShap	16.3	14.2	7.7	16	14.1	4.1	3.9	4.5	0.9	0.7	1	0.6	0.4	0.7	0.7	0.3	17.9	17.7	18	20.3	2.3	3.2	18.1	18	18.5	24.5	3.3	4.3
CNN,GuidedBackprop	8.9	7.7	5.4	8.8	7.6	2.9	2.8	3.5	0.8	0.7	0.9	0.6	0.5	0.6	0.7	0.4	8.7	8.6	8.7	10.3	1.5	2	8.8	8.7	8.9	12.2	2	2.7
CNN,InputXGradient	18.5	16	8.8	18.2	15.9	4.5	4.4	5.1	0.9	0.6	1.1	0.5	0.3	0.7	0.7	0.2	20.2	20	20.4	23.4	2.7	3.6	20.4	20.2	20.7	27.8	3.8	4.8
CNN,IntegratedGradients	16.2	14.1	7.6	15.9	14	4.1	3.8	4.5	0.9	0.7	1	0.6	0.6	0.6	0.7	0.2	18	17.7	18.1	20.4	2.3	3.1	18.2	17.9	18.5	24.6	3.3	4.2
CNN,Saliency	4.5	4.1	2.9	4.5	4.1	2.1	1.6	2.1	0.5	0.4	0.5	0.5	0.4	0.5	0.6	0.4	5.8	5.7	5.7	5.8	2.8	3.9	5.7	5.7	5.8	6.6	4	4.6
CNN,GuidedGradCam	4.4	3.9	2.8	4.4	3.8	1.6	1.5	1.9	0.6	0.6	0.7	0.5	0.5	0.7	0.7	0.6	4.5	4.5	4.5	5.1	1	1.2	4.6	4.5	4.6	5.9	1.2	1.6
CNN,GuidedGradCam++	5.1	4.5	3.5	5.1	4.5	2.1	1.9	2.6	0.6	0.6	0.7	0.5	0.5	0.6	0.6	0.5	5.9	5.8	5.9	5.7	1.1	1.4	5.9	5.8	5.9	6.4	1.4	1.9
CNN-Agg,DeepLift	0.9	0.9	0.8	0.9	0.9	0.5	0.6	0.6	75.3	73.7	70.8	73.5	66.1	35.1	13.1	9.5	0	0	0	1.7	0.9	1.1	0	0	0	2.8	1	1
CNN-Agg,DeepLiftShap	0.7	0.7	0.7	0.6	0.7	0.4	0.6	0.6	73.7	71.5	69.8	71	66.2	34.5	12.9	9.7	0.1	0.1	0.1	1.1	0.5	0.7	0.1	0.1	0	1.8	0.6	0.5
CNN-Agg,GuidedBackprop	1.1	1	0.9	1.1	1	0.5	0.7	0.7	70.8	69.8	82.8	71	64.8	30.7	13	9.5	0.2	0.2	0.2	1.6	0.6	0.5	0.2	0.2	0.2	2.5	0.5	0.5
CNN-Agg,InputXGradient	0.5	0.6	0.6	0.5	0.6	0.5	0.5	0.5	73.5	71	71	75.8	65.1	35	12.2	9.5	0	0	0	1.5	1	1.1	0	0	0	2.4	1	1
CNN-Agg,IntegratedGradients	0.4	0.4	0.5	0.3	0.6	0.4	0.5	0.5	66.1	66.2	64.8	65.1	66.8	33	12	9.6	0	0	0	0.7	0.2	0.4	0	0	0	1.2	0.2	0.2
CNN-Agg,Saliency	0.7	0.7	0.6	0.7	0.6	0.5	0.7	0.6	35.1	34.5	30.7	35	33	30.6	7.8	9.6	0.7	0.6	0.6	0.8	0.2	0.1	0.6	0.5	0.5	1	0.1	0.1
CNN-Agg,GuidedGradCam	0.7	0.7	0.7	0.7	0.7	0.6	0.7	0.6	13.1	12.9	13	12.2	12	7.8	8.6	3.7	0.3	0.3	0.3	0.8	0.1	0	0.2	0.2	0.2	1.4	0	0
CNN-Agg,GuidedGradCam++	0.3	0.3	0.4	0.2	0.2	0.4	0.6	0.5	9.5	9.7	9.5	9.5	9.6	9.6	3.7	14.6	0.2	0.2	0.2	0.1	0.2	0	0.2	0.2	0.2	0.1	0	0
MLP,DeepLift	20.7	17.9	8.7	20.2	18	5.8	4.5	5.9	0	0.1	0.2	0	0	0.7	0.3	0.2	80.7	76	77	39.1	12.7	16.6	86.2	85.5	84.8	46.6	17.3	19
MLP,DeepLiftShap	20.4	17.7	8.6	20	17.7	5.7	4.5	5.8	0	0.1	0.2	0	0	0.6	0.3	0.2	76	72.8	73.3	38.7	12.4	16.5	79.9	80	79.2	46.2	17	18.9
MLP,IntegratedGradients	20.7	18	8.7	20.4	18.1	5.7	4.5	5.9	0	0.1	0.2	0	0	0.6	0.3	0.2	77	73.3	75.1	39.1	12	15.7	81.2	80.7	81.9	46.7	16.3	18.1
MLP,InputXGradient	23.8	20.3	10.3	23.4	20.4	5.8	5.1	5.7	1.7	1.1	1.6	1.5	0.7	0.8	0.8	0.1	39.1	38.7	39.1	53.3	10.6	14.5	39.4	39	39.7	65.8	15.3	17.8
MLP,GuidedBackprop	2.6	2.3	1.5	2.7	2.3	2.8	1	1.1	0.9	0.5	0.6	1	0.2	0.2	0.1	0.2	12.7	12.4	12	10.6	24.5	36.2	13.6	13.3	12.7	11.7	39.2	40.1
MLP,Saliency	3.6	3.2	2	3.6	3.1	3.9	1.2	1.4	1.1	0.7	0.5	1.1	0.4	0.1	0	0	16.6	16.5	15.7	14.5	36.2	61.1	17.5	17.7	16.3	16.1	65.9	71.9
MLP-Agg,DeepLift	20.9	18.1	8.8	20.4	18.2	5.7	4.6	5.9	0	0.1	0.2	0	0	0.6	0.2	0.2	86.2	79.9	81.2	39.4	13.6	17.5	95.6	94	92.7	46.7	18.5	19.7
MLP-Agg,DeepLiftShap	20.7	18	8.7	20.2	17.9	5.7	4.5	5.8	0	0.1	0.2	0	0	0.5	0.2	0.2	85.5	80	80.7	39	13.3	17.7	94	94.1	91.5	46.2	18.4	20.2
MLP-Agg,IntegratedGradients	21.3	18.5	8.9	20.7	18.5	5.8	4.6	5.9	0	0	0.2	0	0	0.5	0.2	0.2	84.8	79.2	81.9	39.7	12.7	16.3	92.7	91.5	95.1	47.5	17.1	18.5
MLP-Agg,InputXGradient	28.7	24.5	12.2	27.8	24.6	6.6	5.9	6.4	2.8	1.8	2.5	2.4	1.2	1	1.4	0.1	46.6	46.2	46.7	65.8	11.7	16.1	46.7	46.2	47.5	89	16.9	20
MLP-Agg,GuidedBackprop	3.9	3.3	2	3.8	3.3	4	1.2	1.4	1	0.6	0.5	1	0.2	0.1	0	0	17.3	17	16.3	15.3	39.2	65.9	18.5	18.4	17.1	16.9	75.1	78.5
MLP-Agg,Saliency	4.9	4.3	2.7	4.8	4.2	4.6	1.6	1.9	1	0.5	0.5	1	0.2	0.1	0	0	19	18.9	18.1	17.8	40.1	71.9	19.7	20.2	18.5	20	78.5	90.1
###### Sample 2 of pancreas
Model + Explainer	CNN,DeepLift	CNN,DeepLiftShap	CNN,GuidedBackprop	CNN,InputXGradient	CNN,IntegratedGradients	CNN,Saliency	CNN,GuidedGradCam	CNN,GuidedGradCam++	CNN-Agg,DeepLift	CNN-Agg,DeepLiftShap	CNN-Agg,GuidedBackprop	CNN-Agg,InputXGradient	CNN-Agg,IntegratedGradients	CNN-Agg,Saliency	CNN-Agg,GuidedGradCam	CNN-Agg,GuidedGradCam++	MLP,DeepLift	MLP,DeepLiftShap	MLP,IntegratedGradients	MLP,InputXGradient	MLP,GuidedBackprop	MLP,Saliency	MLP-Agg,DeepLift	MLP-Agg,DeepLiftShap	MLP-Agg,IntegratedGradients	MLP-Agg,InputXGradient	MLP-Agg,GuidedBackprop	MLP-Agg,Saliency
CNN,DeepLift	23.4	20.6	10	22.6	18.8	4.8	6.2	5.7	0.9	1.1	1.2	0.8	0.8	0.7	0.4	0.4	24	23.6	23.7	26.2	2.6	3.3	24.6	24.5	24.7	32.1	3.8	3.9
CNN,DeepLiftShap	20.6	18.3	9	20	16.8	4.4	5.5	5.3	0.7	0.9	1	0.7	0.7	0.7	0.4	0.4	21	20.7	20.8	23	2.3	2.9	21.5	21.3	21.6	28	3.4	3.4
CNN,GuidedBackprop	10	9	5.7	9.7	8.2	2.8	3.4	3.7	0.6	0.7	0.7	0.6	0.7	0.5	0.5	0.4	9.2	9.1	9.1	10.8	1.5	1.9	9.3	9.3	9.3	13	2.1	2.2
CNN,InputXGradient	22.6	20	9.7	21.9	18.4	4.8	6	5.6	0.7	0.9	1.1	0.7	0.7	0.6	0.3	0.4	23.7	23.4	23.4	25.9	3	4.1	24.1	24	24.2	31.5	4.5	4.6
CNN,IntegratedGradients	18.8	16.8	8.2	18.4	15.5	4.1	5	4.9	0.6	0.8	0.8	0.6	0.6	0.6	0.4	0.4	20	19.6	19.8	21.5	2.4	3.1	20.4	20.4	20.6	26	3.6	3.7
CNN,Saliency	4.8	4.4	2.8	4.8	4.1	2	1.7	2	0.5	0.6	0.6	0.5	0.6	0.5	0.6	0.5	5.4	5.4	5.4	5.6	2.6	3.6	5.4	5.4	5.4	6.6	3.9	4
CNN,GuidedGradCam	6.2	5.5	3.4	6	5	1.7	2.2	2.3	0.6	0.7	0.7	0.6	0.6	0.5	0.5	0.5	5.5	5.5	5.5	6.6	1.2	1.5	5.7	5.6	5.6	8	1.7	1.6
CNN,GuidedGradCam++	5.7	5.3	3.7	5.6	4.9	2	2.3	2.8	0.5	0.5	0.5	0.5	0.5	0.4	0.5	0.4	6.3	6.3	6.3	6.1	1.1	1.4	6.4	6.4	6.4	7	1.5	1.6
CNN-Agg,DeepLift	0.9	0.7	0.6	0.7	0.6	0.5	0.6	0.5	78.3	75.6	73.5	73	67.6	36.3	41.1	13.5	0.4	0.4	0.4	0.9	0.5	0.5	0.5	0.5	0.5	1.7	0.5	0.5
CNN-Agg,DeepLiftShap	1.1	0.9	0.7	0.9	0.8	0.6	0.7	0.5	75.6	78.6	73.1	73.4	66.9	37.2	42	13.8	0.6	0.6	0.6	1.1	0.6	0.7	0.7	0.7	0.7	2	0.7	0.7
CNN-Agg,GuidedBackprop	1.2	1	0.7	1.1	0.8	0.6	0.7	0.5	73.5	73.1	81.8	72	66.5	34.5	42.7	13	0.6	0.6	0.6	1.2	0.7	0.7	0.7	0.7	0.7	2.2	0.7	0.7
CNN-Agg,InputXGradient	0.8	0.7	0.6	0.7	0.6	0.5	0.6	0.5	73	73.4	72	75.6	67.5	38	42	13.5	0.2	0.2	0.2	0.7	0.3	0.2	0.2	0.2	0.2	1.5	0.2	0.2
CNN-Agg,IntegratedGradients	0.8	0.7	0.7	0.7	0.6	0.6	0.6	0.5	67.6	66.9	66.5	67.5	65.5	36.2	39.1	14	0.2	0.2	0.2	0.7	0.3	0.3	0.3	0.2	0.2	1.5	0.3	0.3
CNN-Agg,Saliency	0.7	0.7	0.5	0.6	0.6	0.5	0.5	0.4	36.3	37.2	34.5	38	36.2	36.3	21.6	12.1	0.5	0.4	0.5	0.9	0.6	0.7	0.5	0.5	0.5	1.5	0.7	0.7
CNN-Agg,GuidedGradCam	0.4	0.4	0.5	0.3	0.4	0.6	0.5	0.5	41.1	42	42.7	42	39.1	21.6	29.3	9.5	0.7	0.6	0.6	0.4	0.5	0.6	0.7	0.7	0.7	0.6	0.8	0.6
CNN-Agg,GuidedGradCam++	0.4	0.4	0.4	0.4	0.4	0.5	0.5	0.4	13.5	13.8	13	13.5	14	12.1	9.5	13.5	0.4	0.4	0.3	0.2	0.2	0.3	0.5	0.5	0.4	0.1	0.3	0.5
MLP,DeepLift	24	21	9.2	23.7	20	5.4	5.5	6.3	0.4	0.6	0.6	0.2	0.2	0.5	0.7	0.4	83.3	79.1	77.7	40.6	12.6	17.6	87.6	87	86.4	50.1	18.3	19.4
MLP,DeepLiftShap	23.6	20.7	9.1	23.4	19.6	5.4	5.5	6.3	0.4	0.6	0.6	0.2	0.2	0.4	0.6	0.4	79.1	76.1	74.6	40.1	12.4	17.2	82.6	82.8	82.1	49.1	17.9	19
MLP,IntegratedGradients	23.7	20.8	9.1	23.4	19.8	5.4	5.5	6.3	0.4	0.6	0.6	0.2	0.2	0.5	0.6	0.3	77.7	74.6	74.8	40.2	12	16.7	80.9	81	82	49.8	17.2	18.4
MLP,InputXGradient	26.2	23	10.8	25.9	21.5	5.6	6.6	6.1	0.9	1.1	1.2	0.7	0.7	0.9	0.4	0.2	40.6	40.1	40.2	52.2	9.9	13.1	41	41.2	41.6	64.9	15.7	15.2
MLP,GuidedBackprop	2.6	2.3	1.5	3	2.4	2.6	1.2	1.1	0.5	0.6	0.7	0.3	0.3	0.6	0.5	0.2	12.6	12.4	12	9.9	23.4	35.4	13	12.7	11.9	10.7	37.9	39
MLP,Saliency	3.3	2.9	1.9	4.1	3.1	3.6	1.5	1.4	0.5	0.7	0.7	0.2	0.3	0.7	0.6	0.3	17.6	17.2	16.7	13.1	35.4	62.1	18.1	17.6	16.4	14.3	65.6	72.8
MLP-Agg,DeepLift	24.6	21.5	9.3	24.1	20.4	5.4	5.7	6.4	0.5	0.7	0.7	0.2	0.3	0.5	0.7	0.5	87.6	82.6	80.9	41	13	18.1	94.5	92.4	92.1	50.7	18.9	19.9
MLP-Agg,DeepLiftShap	24.5	21.3	9.3	24	20.4	5.4	5.6	6.4	0.5	0.7	0.7	0.2	0.2	0.5	0.7	0.5	87	82.8	81	41.2	12.7	17.6	92.4	93.8	92.2	51.2	18.2	19.2
MLP-Agg,IntegratedGradients	24.7	21.6	9.3	24.2	20.6	5.4	5.6	6.4	0.5	0.7	0.7	0.2	0.2	0.5	0.7	0.4	86.4	82.1	82	41.6	11.9	16.4	92.1	92.2	95	51.5	16.7	18
MLP-Agg,InputXGradient	32.1	28	13	31.5	26	6.6	8	7	1.7	2	2.2	1.5	1.5	1.5	0.6	0.1	50.1	49.1	49.8	64.9	10.7	14.3	50.7	51.2	51.5	90.1	17.9	17.2
MLP-Agg,GuidedBackprop	3.8	3.4	2.1	4.5	3.6	3.9	1.7	1.5	0.5	0.7	0.7	0.2	0.3	0.7	0.8	0.3	18.3	17.9	17.2	15.7	37.9	65.6	18.9	18.2	16.7	17.9	73.5	78.6
MLP-Agg,Saliency	3.9	3.4	2.2	4.6	3.7	4	1.6	1.6	0.5	0.7	0.7	0.2	0.3	0.7	0.6	0.5	19.4	19	18.4	15.2	39	72.8	19.9	19.2	18	17.2	78.6	91.8
###### Sample 3 of pancreas
Model + Explainer	CNN,DeepLift	CNN,DeepLiftShap	CNN,GuidedBackprop	CNN,InputXGradient	CNN,IntegratedGradients	CNN,Saliency	CNN,GuidedGradCam	CNN,GuidedGradCam++	CNN-Agg,DeepLift	CNN-Agg,DeepLiftShap	CNN-Agg,GuidedBackprop	CNN-Agg,InputXGradient	CNN-Agg,IntegratedGradients	CNN-Agg,Saliency	CNN-Agg,GuidedGradCam	CNN-Agg,GuidedGradCam++	MLP,DeepLift	MLP,DeepLiftShap	MLP,IntegratedGradients	MLP,InputXGradient	MLP,GuidedBackprop	MLP,Saliency	MLP-Agg,DeepLift	MLP-Agg,DeepLiftShap	MLP-Agg,IntegratedGradients	MLP-Agg,InputXGradient	MLP-Agg,GuidedBackprop	MLP-Agg,Saliency
CNN,DeepLift	19.4	17.2	8.9	19.1	16.3	4.1	4.4	4.8	0.8	0.9	0.9	0.7	0.5	0.4	0.7	0.3	21.8	21.3	21.7	24.2	2.2	3	22.2	22.1	22.2	29.4	2.5	4
CNN,DeepLiftShap	17.2	15.3	8	17	14.6	3.8	3.9	4.4	0.8	0.9	0.9	0.8	0.5	0.4	0.7	0.3	19.5	19.1	19.5	21.2	2	2.7	19.9	19.8	20	25.5	2.2	3.7
CNN,GuidedBackprop	8.9	8	5.3	8.8	7.6	2.6	2.5	3.2	0.6	0.7	0.7	0.6	0.5	0.4	0.5	0.4	8.7	8.6	8.7	10.4	1.3	1.7	8.9	8.8	8.8	12.3	1.7	2.3
CNN,InputXGradient	19.1	17	8.8	18.8	16.1	4.2	4.4	4.7	0.9	1	1	0.8	0.5	0.4	0.6	0.2	21	20.5	20.9	23.9	2.5	3.4	21.4	21.2	21.4	28.8	2.8	4.5
CNN,IntegratedGradients	16.3	14.6	7.6	16.1	13.9	3.6	3.8	4.2	0.7	0.8	0.7	0.6	0.4	0.4	0.7	0.3	18.4	17.9	18.3	20.3	2	2.7	18.8	18.6	18.8	24.2	2.3	3.7
CNN,Saliency	4.1	3.8	2.6	4.2	3.6	1.7	1.3	1.7	0.6	0.6	0.6	0.5	0.6	0.5	0.4	0.5	5.1	5	5	5.3	2.3	3.3	5.2	5.2	5.1	6	3.1	3.9
CNN,GuidedGradCam	4.4	3.9	2.5	4.4	3.8	1.3	1.4	1.5	0.4	0.4	0.4	0.4	0.4	0.4	0.5	1.3	4.5	4.4	4.5	5.3	1	1.3	4.7	4.6	4.6	6.4	1.2	1.5
CNN,GuidedGradCam++	4.8	4.4	3.2	4.7	4.2	1.7	1.5	2.2	0.5	0.5	0.5	0.5	0.5	0.4	0.5	0.5	5.5	5.4	5.5	5.3	1	1.3	5.6	5.6	5.5	6	1.2	1.7
CNN-Agg,DeepLift	0.8	0.8	0.6	0.9	0.7	0.6	0.4	0.5	75.8	74.5	73.9	73	68.6	31.7	4.5	6.5	0.4	0.3	0.5	0.9	0.7	0.9	0.7	0.7	0.7	1.5	0.8	0.8
CNN-Agg,DeepLiftShap	0.9	0.9	0.7	1	0.8	0.6	0.4	0.5	74.5	75.5	73	70	68.5	31.1	4.8	6.5	0.4	0.3	0.5	1	0.6	0.7	0.7	0.7	0.7	1.7	0.7	0.7
CNN-Agg,GuidedBackprop	0.9	0.9	0.7	1	0.7	0.6	0.4	0.5	73.9	73	81.5	71.3	66.8	29.7	4.9	6.4	0.4	0.3	0.5	1	0.6	0.7	0.7	0.7	0.7	1.7	0.7	0.7
CNN-Agg,InputXGradient	0.7	0.8	0.6	0.8	0.6	0.5	0.4	0.5	73	70	71.3	73	66.4	32.9	4	6.5	0.6	0.4	0.6	0.9	0.8	1	1	1	1	1.5	1	1
CNN-Agg,IntegratedGradients	0.5	0.5	0.5	0.5	0.4	0.6	0.4	0.5	68.6	68.5	66.8	66.4	68.6	30.5	5	6.8	0.6	0.4	0.6	0.6	0.6	0.8	1	1	1	1	0.8	0.7
CNN-Agg,Saliency	0.4	0.4	0.4	0.4	0.4	0.5	0.4	0.4	31.7	31.1	29.7	32.9	30.5	33.5	2	5.9	0.6	0.5	0.6	0.4	0.7	0.9	0.7	0.7	0.7	0.7	0.8	0.9
CNN-Agg,GuidedGradCam	0.7	0.7	0.5	0.6	0.7	0.4	0.5	0.5	4.5	4.8	4.9	4	5	2	3.6	0.3	0.7	0.6	0.7	0.9	0.6	0.5	0.7	0.7	0.8	1.1	0.5	0.5
CNN-Agg,GuidedGradCam++	0.3	0.3	0.4	0.2	0.3	0.5	1.3	0.5	6.5	6.5	6.4	6.5	6.8	5.9	0.3	60.3	0	0	0	0	0.1	0.2	0	0	0	0	0.2	0.2
MLP,DeepLift	21.8	19.5	8.7	21	18.4	5.1	4.5	5.5	0.4	0.4	0.4	0.6	0.6	0.6	0.7	0	82.5	76.9	79.2	42.6	13.2	18.8	87.2	86.6	86.6	52.4	17.1	21.8
MLP,DeepLiftShap	21.3	19.1	8.6	20.5	17.9	5	4.4	5.4	0.3	0.3	0.3	0.4	0.4	0.5	0.6	0	76.9	72.8	74.4	41.5	12.7	18.1	80.4	80	80	50.7	16.3	20.8
MLP,IntegratedGradients	21.7	19.5	8.7	20.9	18.3	5	4.5	5.5	0.5	0.5	0.5	0.6	0.6	0.6	0.7	0	79.2	74.4	77.1	42.3	12.6	17.9	83.1	82.4	83.6	51.6	16.2	20.5
MLP,InputXGradient	24.2	21.2	10.4	23.9	20.3	5.3	5.3	5.3	0.9	1	1	0.9	0.6	0.4	0.9	0	42.6	41.5	42.3	52.9	9.6	12.9	43.4	43.6	43.8	65.7	12.6	15.3
MLP,GuidedBackprop	2.2	2	1.3	2.5	2	2.3	1	1	0.7	0.6	0.6	0.8	0.6	0.7	0.6	0.1	13.2	12.7	12.6	9.6	23.8	36	13.6	13.7	13.2	10.5	38.1	39.6
MLP,Saliency	3	2.7	1.7	3.4	2.7	3.3	1.3	1.3	0.9	0.7	0.7	1	0.8	0.9	0.5	0.2	18.8	18.1	17.9	12.9	36	61.4	19.3	19.4	18.8	13.9	64.6	72
MLP-Agg,DeepLift	22.2	19.9	8.9	21.4	18.8	5.2	4.7	5.6	0.7	0.7	0.7	1	1	0.7	0.7	0	87.2	80.4	83.1	43.4	13.6	19.3	94.5	93.8	93.5	53.5	18	22.4
MLP-Agg,DeepLiftShap	22.1	19.8	8.8	21.2	18.6	5.2	4.6	5.6	0.7	0.7	0.7	1	1	0.7	0.7	0	86.6	80	82.4	43.6	13.7	19.4	93.8	92.3	92.3	53.8	18.1	22.3
MLP-Agg,IntegratedGradients	22.2	20	8.8	21.4	18.8	5.1	4.6	5.5	0.7	0.7	0.7	1	1	0.7	0.8	0	86.6	80	83.6	43.8	13.2	18.8	93.5	92.3	93.6	54	17.1	21.2
MLP-Agg,InputXGradient	29.4	25.5	12.3	28.8	24.2	6	6.4	6	1.5	1.7	1.7	1.5	1	0.7	1.1	0	52.4	50.7	51.6	65.7	10.5	13.9	53.5	53.8	54	89.8	13.4	16.8
MLP-Agg,GuidedBackprop	2.5	2.2	1.7	2.8	2.3	3.1	1.2	1.2	0.8	0.7	0.7	1	0.8	0.8	0.5	0.2	17.1	16.3	16.2	12.6	38.1	64.6	18	18.1	17.1	13.4	75	75.2
MLP-Agg,Saliency	4	3.7	2.3	4.5	3.7	3.9	1.5	1.7	0.8	0.7	0.7	1	0.7	0.9	0.5	0.2	21.8	20.8	20.5	15.3	39.6	72	22.4	22.3	21.2	16.8	75.2	90.6
###### Sample 4 of pancreas
Model + Explainer	CNN,DeepLift	CNN,DeepLiftShap	CNN,GuidedBackprop	CNN,InputXGradient	CNN,IntegratedGradients	CNN,Saliency	CNN,GuidedGradCam	CNN,GuidedGradCam++	CNN-Agg,DeepLift	CNN-Agg,DeepLiftShap	CNN-Agg,GuidedBackprop	CNN-Agg,InputXGradient	CNN-Agg,IntegratedGradients	CNN-Agg,Saliency	CNN-Agg,GuidedGradCam	CNN-Agg,GuidedGradCam++	MLP,DeepLift	MLP,DeepLiftShap	MLP,IntegratedGradients	MLP,InputXGradient	MLP,GuidedBackprop	MLP,Saliency	MLP-Agg,DeepLift	MLP-Agg,DeepLiftShap	MLP-Agg,IntegratedGradients	MLP-Agg,InputXGradient	MLP-Agg,GuidedBackprop	MLP-Agg,Saliency
CNN,DeepLift	16.5	14.8	8.1	17.9	15.3	4.1	5.4	4.5	1.1	0.6	0.8	0.8	0.3	0.3	0.9	0.3	21.2	20.8	21.2	22.2	2.9	3.9	21.5	21.4	21.7	26.4	3.3	5
CNN,DeepLiftShap	14.8	13.3	7.2	15.9	13.7	3.8	4.9	4.2	1.1	0.6	0.8	0.9	0.3	0.3	0.9	0.3	18.8	18.4	18.8	19.6	2.6	3.4	19.1	19	19.2	23.3	2.9	4.4
CNN,GuidedBackprop	8.1	7.2	5.1	8.7	7.5	2.6	3.4	3.2	0.9	0.6	0.7	0.7	0.5	0.5	0.8	0.4	8.8	8.7	8.8	9.9	1.6	2	8.9	8.9	9	11.8	1.6	2.7
CNN,InputXGradient	17.9	15.9	8.7	19.3	16.6	4.4	6	4.8	1.1	0.6	0.9	0.8	0.3	0.3	1	0.3	22.2	21.8	22.2	23.9	3.3	4.3	22.4	22.3	22.7	28.7	3.8	5.4
CNN,IntegratedGradients	15.3	13.7	7.5	16.6	14.3	4	5.1	4.3	1	0.6	0.7	0.7	0.4	0.3	0.9	0.3	19.5	19	19.4	20.5	2.8	3.7	19.8	19.6	20.1	24.6	3.3	4.8
CNN,Saliency	4.1	3.8	2.6	4.4	4	2.1	1.7	1.9	0.7	0.6	0.7	0.7	0.6	0.6	0.5	0.5	5.7	5.7	5.7	5.3	2.9	4	5.7	5.7	5.7	6.1	3.8	4.5
CNN,GuidedGradCam	5.4	4.9	3.4	6	5.1	1.7	2.4	2.1	0.7	0.5	0.6	0.6	0.4	0.4	0.6	0.4	6	5.9	6	6.9	1.4	1.7	6	6	6.1	8.1	1.4	2.1
CNN,GuidedGradCam++	4.5	4.2	3.2	4.8	4.3	1.9	2.1	2.4	0.7	0.6	0.5	0.6	0.5	0.5	0.5	0.5	5.7	5.6	5.7	5.4	1.2	1.4	5.7	5.7	5.8	6.1	1	1.8
CNN-Agg,DeepLift	1.1	1.1	0.9	1.1	1	0.7	0.7	0.7	74.1	73.2	69.6	69.7	66	33.8	40	10.6	0.3	0.4	0.5	1.5	0.7	1	0.2	0.2	0.6	2.8	0.9	0.7
CNN-Agg,DeepLiftShap	0.6	0.6	0.6	0.6	0.6	0.6	0.5	0.6	73.2	74.3	69.8	71.4	67.3	34.5	40.8	10.6	0.1	0.2	0.4	1.1	0.9	1.1	0	0	0.5	2.1	1.1	1
CNN-Agg,GuidedBackprop	0.8	0.8	0.7	0.9	0.7	0.7	0.6	0.5	69.6	69.8	80	68.5	65	32.2	42.5	10.6	0	0	0.1	1	0.3	0.2	0	0	0.1	1.9	0.2	0.2
CNN-Agg,InputXGradient	0.8	0.9	0.7	0.8	0.7	0.7	0.6	0.6	69.7	71.4	68.5	72.8	65.5	35.4	40	10.7	0.6	0.6	0.9	1.5	0.8	1	0.5	0.5	1	2.8	1	1
CNN-Agg,IntegratedGradients	0.3	0.3	0.5	0.3	0.4	0.6	0.4	0.5	66	67.3	65	65.5	70.3	33.6	38.1	10.3	0	0	0	0.6	0.1	0	0	0	0	1	0	0
CNN-Agg,Saliency	0.3	0.3	0.5	0.3	0.3	0.6	0.4	0.5	33.8	34.5	32.2	35.4	33.6	34.6	20.2	8.9	0	0	0	0.2	0.3	0.2	0	0	0	0.2	0.2	0.2
CNN-Agg,GuidedGradCam	0.9	0.9	0.8	1	0.9	0.5	0.6	0.5	40	40.8	42.5	40	38.1	20.2	33.8	6.4	0.4	0.4	0.4	1.1	0.3	0.4	0.5	0.5	0.4	1.8	0.3	0.2
CNN-Agg,GuidedGradCam++	0.3	0.3	0.4	0.3	0.3	0.5	0.4	0.5	10.6	10.6	10.6	10.7	10.3	8.9	6.4	19.5	0	0	0	0	0.1	0.1	0	0	0	0	0.2	0.2
MLP,DeepLift	21.2	18.8	8.8	22.2	19.5	5.7	6	5.7	0.3	0.1	0	0.6	0	0	0.4	0	80.6	74.2	77.4	42.8	12.2	17.3	85.6	85.4	84.2	51.3	17.7	20.6
MLP,DeepLiftShap	20.8	18.4	8.7	21.8	19	5.7	5.9	5.6	0.4	0.2	0	0.6	0	0	0.4	0	74.2	69.8	71.9	41.6	12	17.3	77.5	78.1	76.8	49.9	17.6	20.5
MLP,IntegratedGradients	21.2	18.8	8.8	22.2	19.4	5.7	6	5.7	0.5	0.4	0.1	0.9	0	0	0.4	0	77.4	71.9	75.5	42.3	12.1	17.2	81.4	80.7	82	50.3	17.6	20.5
MLP,InputXGradient	22.2	19.6	9.9	23.9	20.5	5.3	6.9	5.4	1.5	1.1	1	1.5	0.6	0.2	1.1	0	42.8	41.6	42.3	50.3	10.2	13.7	43.7	43.5	43.4	62.9	13.6	16.1
MLP,GuidedBackprop	2.9	2.6	1.6	3.3	2.8	2.9	1.4	1.2	0.7	0.9	0.3	0.8	0.1	0.3	0.3	0.1	12.2	12	12.1	10.2	23.7	35.8	12.2	12.8	12.2	11.3	38.5	39.8
MLP,Saliency	3.9	3.4	2	4.3	3.7	4	1.7	1.4	1	1.1	0.2	1	0	0.2	0.4	0.1	17.3	17.3	17.2	13.7	35.8	60.7	17.2	18.2	17.1	15.4	64.5	71.6
MLP-Agg,DeepLift	21.5	19.1	8.9	22.4	19.8	5.7	6	5.7	0.2	0	0	0.5	0	0	0.5	0	85.6	77.5	81.4	43.7	12.2	17.2	94.3	92.2	91.5	52.5	17.8	20.7
MLP-Agg,DeepLiftShap	21.4	19	8.9	22.3	19.6	5.7	6	5.7	0.2	0	0	0.5	0	0	0.5	0	85.4	78.1	80.7	43.5	12.8	18.2	92.2	94	89.7	52.5	18.2	21.5
MLP-Agg,IntegratedGradients	21.7	19.2	9	22.7	20.1	5.7	6.1	5.8	0.6	0.5	0.1	1	0	0	0.4	0	84.2	76.8	82	43.4	12.2	17.1	91.5	89.7	93.1	51.6	17.5	20.5
MLP-Agg,InputXGradient	26.4	23.3	11.8	28.7	24.6	6.1	8.1	6.1	2.8	2.1	1.9	2.8	1	0.2	1.8	0	51.3	49.9	50.3	62.9	11.3	15.4	52.5	52.5	51.6	88.8	14.9	18.5
MLP-Agg,GuidedBackprop	3.3	2.9	1.6	3.8	3.3	3.8	1.4	1	0.9	1.1	0.2	1	0	0.2	0.3	0.2	17.7	17.6	17.6	13.6	38.5	64.5	17.8	18.2	17.5	14.9	74.5	75.8
MLP-Agg,Saliency	5	4.4	2.7	5.4	4.8	4.5	2.1	1.8	0.7	1	0.2	1	0	0.2	0.2	0.2	20.6	20.5	20.5	16.1	39.8	71.6	20.7	21.5	20.5	18.5	75.8	91.6
