# Supplementary material for: Assessment and Optimization of Explainable Machine Learning Models Applied to Transcriptomic Data
Source: Genomics Proteomics Bioinformatics. 2022 Aug 3;20(5):899–911. doi: 10.1016/j.gpb.2022.07.003 (PMC10025763; doi:10.1016/j.gpb.2022.07.003)
Supplement: Supplementary Table S4 — Overlaps in the top 100 contributing genes across tissues in different explainers [file mmc4.xlsx]

## Sheet: Table S4
Table S4 Overlaps in the top 100 contributing genes across tissues in different explainers
	CNN, Saliency						CNN, InputXGradient						CNN, GuidedBackprop						CNN, IntegratedGradients
	Tissue	Liver	Lung	Ovary	Pancreas		Tissue	Liver	Lung	Ovary	Pancreas		Tissue	Liver	Lung	Ovary	Pancreas		Tissue	Liver	Lung	Ovary	Pancreas
	Liver	3.4	0.9	1	1.1		Liver	17	5.6	5.7	8.6		Liver	6.4	2	2	2.7		Liver	13.7	3.4	3.7	6.4
	Lung	0.9	3.2	1.3	0.9		Lung	5.6	8.8	4.1	4.8		Lung	2	4.8	1.7	1.7		Lung	3.4	6.2	2.6	3.1
	Ovary	1	1.3	4	1.2		Ovary	5.7	4.1	9.3	5.8		Ovary	2	1.7	4.8	1.9		Ovary	3.7	2.6	6.6	3.9
	Pancreas	1.1	0.9	1.2	4.1		Pancreas	8.6	4.8	5.8	19.9		Pancreas	2.7	1.7	1.9	7.3		Pancreas	6.4	3.1	3.9	15.7
	CNN, DeepLift						CNN, DeepLiftShap						CNN, GuidedGradCam						CNN, GuidedGradCam++
	Tissue	Liver	Lung	Ovary	Pancreas		Tissue	Liver	Lung	Ovary	Pancreas		Tissue	Liver	Lung	Ovary	Pancreas		Tissue	Liver	Lung	Ovary	Pancreas
	Liver	17.5	4.6	5	8.4		Liver	14.6	4.3	4.1	6.7		Liver	3.4	1.1	0.9	1.1		Liver	3.6	0.8	0.8	0.9
	Lung	4.6	8.1	3.4	4.2		Lung	4.3	7.8	3.1	3.8		Lung	1.1	3.2	0.9	1		Lung	0.8	3.5	0.7	0.7
	Ovary	5	3.4	8.4	5.4		Ovary	4.1	3.1	7.2	4.3		Ovary	0.9	0.9	2.8	0.8		Ovary	0.8	0.7	3.3	0.8
	Pancreas	8.4	4.2	5.4	20.5		Pancreas	6.7	3.8	4.3	16		Pancreas	1.1	1	0.8	3.5		Pancreas	0.9	0.7	0.8	4.5
	CNN-Agg, Saliency						CNN-Agg, InputXGradient						CNN-Agg, GuidedBackprop						CNN-Agg, IntegratedGradients
	Tissue	Liver	Lung	Ovary	Pancreas		Tissue	Liver	Lung	Ovary	Pancreas		Tissue	Liver	Lung	Ovary	Pancreas		Tissue	Liver	Lung	Ovary	Pancreas
	Liver	44	12.7	9.3	14.4		Liver	75.9	21.2	22.8	27.6		Liver	83.8	24.1	28.6	25.8		Liver	67.6	19.3	23.3	23.4
	Lung	12.7	46	18.1	14.3		Lung	21.2	69.2	28.4	25		Lung	24.1	77.2	38.8	34.4		Lung	19.3	59.1	25.2	21.7
	Ovary	9.3	18.1	45.1	13.1		Ovary	22.8	28.4	68.1	35.9		Ovary	28.6	38.8	79.9	46.6		Ovary	23.3	25.2	63.2	32.4
	Pancreas	14.4	14.3	13.1	48		Pancreas	27.6	25	35.9	81.9		Pancreas	25.8	34.4	46.6	87.1		Pancreas	23.4	21.7	32.4	75.1
	CNN-Agg, DeepLift						CNN-Agg, DeepLiftShap						CNN-Agg, GuidedGradCam						CNN-Agg, GuidedGradCam++
	Tissue	Liver	Lung	Ovary	Pancreas		Tissue	Liver	Lung	Ovary	Pancreas		Tissue	Liver	Lung	Ovary	Pancreas		Tissue	Liver	Lung	Ovary	Pancreas
	Liver	78.1	21.8	25.1	27		Liver	79.8	20.6	22.7	24		Liver	31.5	2.8	1	2		Liver	37.1	38.5	38.1	13.8
	Lung	21.8	66.1	28.4	23.8		Lung	20.6	67.8	28.2	24.5		Lung	2.8	36.1	1.6	2.4		Lung	38.5	93.8	84.8	27.3
	Ovary	25.1	28.4	72.2	35.8		Ovary	22.7	28.2	67	32.8		Ovary	1	1.6	28	1.1		Ovary	38.1	84.8	89.1	27.5
	Pancreas	27	23.8	35.8	81.5		Pancreas	24	24.5	32.8	78.6		Pancreas	2	2.4	1.1	31.5		Pancreas	13.8	27.3	27.5	36
	MLP, Saliency						MLP, InputXGradient						MLP, GuidedBackprop						MLP, IntegratedGradients
	Tissue	Liver	Lung	Ovary	Pancreas		Tissue	Liver	Lung	Ovary	Pancreas		Tissue	Liver	Lung	Ovary	Pancreas		Tissue	Liver	Lung	Ovary	Pancreas
	Liver	59.9	59.6	59.2	59.4		Liver	50.9	17.3	15.3	21.5		Liver	23.5	23	22.6	23.1		Liver	66.3	9.3	10.2	14.6
	Lung	59.6	63.2	61.4	60.2		Lung	17.3	39.5	18.9	17.8		Lung	23	26.4	24.2	24.2		Lung	9.3	65.9	4.2	4.4
	Ovary	59.2	61.4	63.4	60.8		Ovary	15.3	18.9	36.4	17.9		Ovary	22.6	24.2	25.9	23.8		Ovary	10.2	4.2	63.1	6.7
	Pancreas	59.4	60.2	60.8	61.8		Pancreas	21.5	17.8	17.9	54.1		Pancreas	23.1	24.2	23.8	25.8		Pancreas	14.6	4.4	6.7	75.6
	MLP, DeepLift						MLP, DeepLiftShap
	Tissue	Liver	Lung	Ovary	Pancreas		Tissue	Liver	Lung	Ovary	Pancreas
	Liver	77.3	12	11.8	16.2		Liver	66.1	9.4	10.1	14.5
	Lung	12	78.4	5.3	5.1		Lung	9.4	63.6	4.6	4.5
	Ovary	11.8	5.3	72	7.7		Ovary	10.1	4.6	58.9	7
	Pancreas	16.2	5.1	7.7	81.1		Pancreas	14.5	4.5	7	73.3
	MLP-Agg, Saliency						MLP-Agg, InputXGradient						MLP-Agg, GuidedBackprop						MLP-Agg, IntegratedGradients
	Tissue	Liver	Lung	Ovary	Pancreas		Tissue	Liver	Lung	Ovary	Pancreas		Tissue	Liver	Lung	Ovary	Pancreas		Tissue	Liver	Lung	Ovary	Pancreas
	Liver	89.8	82.1	79.9	83.6		Liver	91.1	28.1	28.2	31.6		Liver	80.4	65.9	66.6	67.2		Liver	93.9	13	14	18.2
	Lung	82.1	93	85.6	83.2		Lung	28.1	85	32.7	26.7		Lung	65.9	82	67.9	65.4		Lung	13	94.2	5.1	4.8
	Ovary	79.9	85.6	94.1	84.2		Ovary	28.2	32.7	86.4	32.1		Ovary	66.6	67.9	83.4	67.1		Ovary	14	5.1	93	8.2
	Pancreas	83.6	83.2	84.2	92.6		Pancreas	31.6	26.7	32.1	91.8		Pancreas	67.2	65.4	67.1	81.4		Pancreas	18.2	4.8	8.2	96.4
	MLP-Agg, DeepLift						MLP-Agg, DeepLiftShap
	Tissue	Liver	Lung	Ovary	Pancreas		Tissue	Liver	Lung	Ovary	Pancreas
	Liver	96.6	15	14.2	16.8		Liver	94.8	13.8	13.5	17.5
	Lung	15	96.1	5.5	5.4		Lung	13.8	93.9	4.5	4.8
	Ovary	14.2	5.5	95.1	9.8		Ovary	13.5	4.5	91.6	9.2
	Pancreas	16.8	5.4	9.8	96.8		Pancreas	17.5	4.8	9.2	95.6
