# Supplementary material for: Assessment and Optimization of Explainable Machine Learning Models Applied to Transcriptomic Data
Source: Genomics Proteomics Bioinformatics. 2022 Aug 3;20(5):899–911. doi: 10.1016/j.gpb.2022.07.003 (PMC10025763; doi:10.1016/j.gpb.2022.07.003)
Supplement: Supplementary Table S5 — Gene Ontology enrichment on molecular function on the top 100 genes in different explainers [file mmc5.xlsx]

## Sheet: Table S5
Table S5 GO enrichment on molecular function on the top 100 genes in different explainers
Note: REF, reference; GO, gene ontology; FDR, false discovery rate.
Group II: MLP-Agg, DeepLift
Liver
Accession	GO molecular function	Homo sapiens (REF)	Observed	Expected	Fold enrichment	+/-	raw P value	FDR
GO:0070653	high-density lipoprotein particle receptor binding	3	3	0.02	> 100	+	2.58e-06	0.000965
GO:0060230	lipoprotein lipase activator activity	3	2	0.02	> 100	+	0.000257	0.0284
GO:0060228	phosphatidylcholine-sterol O-acyltransferase activator activity	6	3	0.03	97.15	+	1.07e-05	0.00261
GO:0019115	benzaldehyde dehydrogenase [NAD(P)+] activity	4	2	0.02	97.15	+	0.000384	0.0374
GO:0034875	caffeine oxidase activity	4	2	0.02	97.15	+	0.000384	0.0366
GO:0004024	alcohol dehydrogenase activity, zinc-dependent	7	3	0.04	83.27	+	1.53e-05	0.00353
GO:0016841	ammonia-lyase activity	5	2	0.03	77.72	+	0.000536	0.0466
GO:0101020	estrogen 16-alpha-hydroxylase activity	8	3	0.04	72.86	+	2.09e-05	0.00423
GO:0055102	lipase inhibitor activity	18	5	0.09	53.97	+	1e-07	6.08e-05
GO:0004745	NAD-retinol dehydrogenase activity	19	4	0.1	40.9	+	5.34e-06	0.00153
GO:0070330	aromatase activity	26	5	0.13	37.36	+	4.89e-07	0.000238
GO:0008392	arachidonic acid epoxygenase activity	17	3	0.09	34.29	+	0.00014	0.0179
GO:0031210	phosphatidylcholine binding	31	4	0.16	25.07	+	3.01e-05	0.00542
GO:0004364	glutathione transferase activity	27	3	0.14	21.59	+	0.000479	0.0431
GO:0019825	oxygen binding	37	4	0.19	21	+	5.68e-05	0.00864
GO:0071813	lipoprotein particle binding	29	3	0.15	20.1	+	0.000581	0.0471
GO:0005504	fatty acid binding	39	4	0.2	19.93	+	6.87e-05	0.00955
GO:0004867	serine-type endopeptidase inhibitor activity	100	10	0.51	19.43	+	2.46e-10	1.2e-06
GO:0016709	oxidoreductase activity, acting on paired donors, with incorporation or reduction of molecular oxygen, NAD(P)H as one donor, and incorporation of one atom of oxygen	50	4	0.26	15.54	+	0.000169	0.021
GO:0015485	cholesterol binding	52	4	0.27	14.95	+	0.000194	0.0225
GO:0005507	copper ion binding	61	4	0.31	12.74	+	0.000346	0.035
GO:0019842	vitamin binding	148	8	0.76	10.5	+	1.4e-06	0.00062
GO:0020037	heme binding	143	6	0.74	8.15	+	0.000119	0.0156
GO:0005506	iron ion binding	153	6	0.79	7.62	+	0.000169	0.0201
GO:0008201	heparin binding	169	6	0.87	6.9	+	0.000284	0.0307
GO:0005201	extracellular matrix structural constituent	173	6	0.89	6.74	+	0.000321	0.0339
GO:0042802	identical protein binding	2107	25	10.84	2.31	+	6.8e-05	0.00972
GO:0003676	nucleic acid binding	3984	4	20.51	0.2	-	5.2e-06	0.00158
GO:0140110	transcription regulator activity	1943	1	10	0.1	-	0.000634	0.0497
Lung
Accession	GO molecular function	Homo sapiens (REF)	Observed	Expected	Fold enrichment	+/-	raw P value	FDR
GO:0050786	RAGE receptor binding	11	3	0.06	54.01	+	4.31e-05	0.014
GO:0045236	CXCR chemokine receptor binding	18	4	0.09	44.01	+	4.1e-06	0.00181
GO:0008009	chemokine activity	48	10	0.24	41.26	+	2.81e-13	6.84e-10
GO:0048020	CCR chemokine receptor binding	46	6	0.23	25.83	+	2.35e-07	0.000127
GO:0019955	cytokine binding	139	6	0.7	8.55	+	9.2e-05	0.0279
GO:0030246	carbohydrate binding	275	9	1.39	6.48	+	1.34e-05	0.005
GO:0004857	enzyme inhibitor activity	405	11	2.05	5.38	+	7.91e-06	0.0032
Ovary
Accession	GO molecular function	Homo sapiens (REF)	Observed	Expected	Fold enrichment	+/-	raw P value	FDR
GO:0030021	extracellular matrix structural constituent conferring compression resistance	22	4	0.11	36.01	+	8.26e-06	0.01
GO:0005518	collagen binding	70	6	0.35	16.97	+	2.29e-06	0.00371
Pancreas
Accession	GO molecular function	Homo sapiens (REF)	Observed	Expected	Fold enrichment	+/-	raw P value	FDR
GO:0070492	oligosaccharide binding	17	4	0.09	46.15	+	3.5e-06	0.00284
GO:0042834	peptidoglycan binding	18	4	0.09	43.59	+	4.26e-06	0.00259
GO:0004806	triglyceride lipase activity	28	4	0.14	28.02	+	2.01e-05	0.0098
GO:0033293	monocarboxylic acid binding	73	6	0.37	16.12	+	3.04e-06	0.00295
GO:0008235	metalloexopeptidase activity	73	5	0.37	13.43	+	4.8e-05	0.018
GO:0004252	serine-type endopeptidase activity	187	12	0.95	12.59	+	3.99e-10	9.7e-07
GO:0043177	organic acid binding	135	6	0.69	8.72	+	8.31e-05	0.0269
Group II: MLP-Agg, InputXGradient
Liver
Accession	GO molecular function	Homo sapiens (REF)	Observed	Expected	Fold enrichment	+/-	raw P value	FDR
GO:0070653	high-density lipoprotein particle receptor binding	3	3	0.02	> 100	+	2.51e-06	0.000642
GO:0060230	lipoprotein lipase activator activity	3	2	0.02	> 100	+	0.000252	0.0323
GO:0060228	phosphatidylcholine-sterol O-acyltransferase activator activity	6	4	0.03	> 100	+	1.28e-07	3.9e-05
GO:0019115	benzaldehyde dehydrogenase [NAD(P)+] activity	4	2	0.02	98.07	+	0.000377	0.0408
GO:0004024	alcohol dehydrogenase activity, zinc-dependent	7	3	0.04	84.06	+	1.48e-05	0.00313
GO:0030492	hemoglobin binding	9	3	0.05	65.38	+	2.7e-05	0.00505
GO:0055102	lipase inhibitor activity	18	5	0.09	54.48	+	9.55e-08	3.09e-05
GO:0004745	NAD-retinol dehydrogenase activity	19	4	0.1	41.29	+	5.14e-06	0.00114
GO:0071813	lipoprotein particle binding	29	4	0.15	27.05	+	2.28e-05	0.00444
GO:0004129	cytochrome-c oxidase activity	22	3	0.11	26.75	+	0.000269	0.0335
GO:0120020	cholesterol transfer activity	24	3	0.12	24.52	+	0.000339	0.0375
GO:0004364	glutathione transferase activity	27	3	0.14	21.79	+	0.000466	0.0482
GO:0005504	fatty acid binding	39	4	0.2	20.12	+	6.62e-05	0.0104
GO:0004867	serine-type endopeptidase inhibitor activity	100	10	0.51	19.61	+	2.24e-10	3.63e-07
GO:0016209	antioxidant activity	89	7	0.45	15.43	+	5.81e-07	0.000166
GO:0043178	alcohol binding	90	5	0.46	10.9	+	0.000123	0.0181
GO:0019842	vitamin binding	148	6	0.75	7.95	+	0.000135	0.0193
GO:0008201	heparin binding	169	6	0.86	6.96	+	0.00027	0.0328
GO:0042802	identical protein binding	2107	25	10.74	2.33	+	6.01e-05	0.00975
Lung
Accession	GO molecular function	Homo sapiens (REF)	Observed	Expected	Fold enrichment	+/-	raw P value	FDR
GO:0031732	CCR7 chemokine receptor binding	2	2	0.01	> 100	+	0.000143	0.0232
GO:0050786	RAGE receptor binding	11	3	0.05	55.07	+	4.07e-05	0.0086
GO:0008009	chemokine activity	48	7	0.24	29.45	+	9.58e-09	2.33e-05
GO:0008137	NADH dehydrogenase (ubiquinone) activity	42	5	0.21	24.04	+	3.43e-06	0.00208
GO:0043394	proteoglycan binding	37	4	0.18	21.83	+	4.89e-05	0.00952
GO:0005504	fatty acid binding	39	4	0.19	20.71	+	5.92e-05	0.0107
GO:0004867	serine-type endopeptidase inhibitor activity	100	6	0.5	12.11	+	1.41e-05	0.00405
GO:0002020	protease binding	135	8	0.67	11.97	+	5.41e-07	0.000526
GO:0005201	extracellular matrix structural constituent	173	7	0.86	8.17	+	3.09e-05	0.00714
Ovary
Accession	GO molecular function	Homo sapiens (REF)	Observed	Expected	Fold enrichment	+/-	raw P value	FDR
GO:0031995	insulin-like growth factor II binding	8	5	0.04	> 100	+	3.8e-09	6.16e-06
GO:0031994	insulin-like growth factor I binding	13	5	0.07	75.44	+	2.48e-08	2.41e-05
GO:0030021	extracellular matrix structural constituent conferring compression resistance	22	4	0.11	35.66	+	8.57e-06	0.00321
GO:0008137	NADH dehydrogenase (ubiquinone) activity	42	5	0.21	23.35	+	3.95e-06	0.00213
GO:0005518	collagen binding	70	7	0.36	19.61	+	1.27e-07	0.000103
Pancreas
Accession	GO molecular function	Homo sapiens (REF)	Observed	Expected	Fold enrichment	+/-	raw P value	FDR
GO:0070492	oligosaccharide binding	17	3	0.09	34.29	+	0.00014	0.0399
GO:0042834	peptidoglycan binding	18	3	0.09	32.38	+	0.000162	0.0438
GO:0008137	NADH dehydrogenase (ubiquinone) activity	42	7	0.22	32.38	+	5.44e-09	8.81e-06
GO:0008235	metalloexopeptidase activity	73	5	0.38	13.31	+	5.02e-05	0.0153
GO:0003735	structural constituent of ribosome	167	10	0.86	11.63	+	2.54e-08	1.76e-05
GO:0004252	serine-type endopeptidase activity	187	9	0.96	9.35	+	7.57e-07	0.000368
Group III: MLP-Agg, Saliency
Liver
Accession	GO molecular function	Homo sapiens (REF)	Observed	Expected	Fold enrichment	+/-	raw P value	FDR
GO:0005184	neuropeptide hormone activity	32	5	0.16	31.55	+	1.01e-06	0.000985
GO:0071855	neuropeptide receptor binding	40	4	0.2	20.19	+	6.49e-05	0.0451
Lung
Accession	GO molecular function	Homo sapiens (REF)	Observed	Expected	Fold enrichment	+/-	raw P value	FDR
GO:0031732	CCR7 chemokine receptor binding	2	2	0.01	> 100	+	0.000138	0.0319
GO:0005184	neuropeptide hormone activity	32	6	0.16	38.62	+	2.66e-08	3.24e-05
GO:0005326	neurotransmitter transmembrane transporter activity	19	3	0.09	32.52	+	0.000158	0.0349
GO:0051428	peptide hormone receptor binding	21	3	0.1	29.42	+	0.000206	0.0435
GO:0001228	DNA-binding transcription activator activity, RNA polymerase II-specific	455	11	2.21	4.98	+	1.57e-05	0.00476
GO:0000978	RNA polymerase II cis-regulatory region sequence-specific DNA binding	1204	20	5.85	3.42	+	1.35e-06	0.000596
Ovary
Accession	GO molecular function	Homo sapiens (REF)	Observed	Expected	Fold enrichment	+/-	raw P value	FDR
GO:0031732	CCR7 chemokine receptor binding	2	2	0.01	> 100	+	0.000141	0.0342
GO:0005326	neurotransmitter transmembrane transporter activity	19	3	0.09	32.2	+	0.000162	0.0376
GO:0005184	neuropeptide hormone activity	32	4	0.16	25.49	+	2.79e-05	0.00905
GO:0001228	DNA-binding transcription activator activity, RNA polymerase II-specific	455	12	2.23	5.38	+	2.93e-06	0.00119
GO:0000978	RNA polymerase II cis-regulatory region sequence-specific DNA binding	1204	22	5.9	3.73	+	8.54e-08	5.93e-05
Pancreas
Accession	GO molecular function	Homo sapiens (REF)	Observed	Expected	Fold enrichment	+/-	raw P value	FDR
GO:0031732	CCR7 chemokine receptor binding	2	2	0.01	> 100	+	0.000143	0.0332
GO:0005184	neuropeptide hormone activity	32	8	0.16	50.48	+	1.78e-11	8.64e-08
GO:0036122	BMP binding	15	3	0.07	40.38	+	8.99e-05	0.023
GO:0005326	neurotransmitter transmembrane transporter activity	19	3	0.09	31.88	+	0.000167	0.0369
GO:0071855	neuropeptide receptor binding	40	4	0.2	20.19	+	6.49e-05	0.0197
GO:0001228	DNA-binding transcription activator activity, RNA polymerase II-specific	455	12	2.25	5.33	+	3.25e-06	0.00264
GO:0000978	RNA polymerase II cis-regulatory region sequence-specific DNA binding	1204	18	5.96	3.02	+	2.68e-05	0.01
